# Supplementary material for: A comparison of transporter gene expression in three species of Peronospora plant pathogens during host infection
Source: PLoS One. 2023 Jun 1;18(6):e0285685. doi: 10.1371/journal.pone.0285685 (PMC10234565; doi:10.1371/journal.pone.0285685)
Supplement: S1 Table — (XLSX) [file pone.0285685.s003.xlsx]

## Sheet: Sheet1
Supplementary File 1. Quality control of transcriptome samples.
Sample	RIN	DV200	Total number of trimmed reads	Percentage of reads mapping to the Peronospora tabacina genome
2DPI-1	5.1	89.8	225733573	16.5
2DPI-3	6.3	91.1	242337251	26.5
2DPI-4	5.4	88.2	269003088	16.9
5DPI-1	5.3	92.7	74121396	56.5
5DPI-2	5.7	94.7	76546196	49.3
5DPI-3	4.8	91.7	76993314	47.9
5DPI-4	4.1	92.4	76680624	45.2
