# Supplementary material for: A comparison of transporter gene expression in three species of Peronospora plant pathogens during host infection
Source: PLoS One. 2023 Jun 1;18(6):e0285685. doi: 10.1371/journal.pone.0285685 (PMC10234565; doi:10.1371/journal.pone.0285685)
Supplement: S2 Table — (XLSX) [file pone.0285685.s004.xlsx]

## Sheet: Sheet1
Supplementary Table 2. Motif scores for all the putative transporters identified in the three Peronospora species
	P. effusa		CDD score	HMMER score	P. effusa	P. tabacina	CDD score	HMMER score	P. belbahrii		CDD score	HMMER score
	Protein				Gene name	Gene name			Gene name
	AAAP
	A0A3M6V6Q8		-26	-45	RMX62118	RMX62118	-22	-34	PBEL_02094		-25	-44
	A0A3M6VBD7		-57	-71	RMX62676	RMX62676	-41	-71	>RMX62676.for bel		-38	-67
	A0A3M6VG59		-30	-46	RMX65011	RMX65011	-27	-46	PBEL_01119		-27	-44
	A0A3M6VQ77		-23	-40	RMX66530	RMX66530	-22	-42	Protein bad
	A0A3M6VUN4		-67	-76	RMX69873	RMX69873	-62	-77	PBEL_00963		-70	-73
	A0A3M6VDZ5		-26	-24	RMX62540	RMX62540	-6	-12	PBEL_04639		-23	-23
	A0A3M6V9I6		-48	-64	RMX63658	RMX63658	-6	-64	PBEL_01602		-46	-62
	A0A3R7YEJ8		-65	-74	RQM18454	RQM18454	-52	-65	PBEL_02164		-58	-49
	A0A3M6VPS6		-26	-40	RMX67566	RMX67566	-22	-39	PBEL_05535		-26	-40
	A0A3M6VGC9		-47	-61	RMX64516	RMX64516	-21	-37	PBEL_08432		-49	-64
	A0A3M6V9A6		-36	-61	RMX63059	RMX63059	-40	-64	PBEL_07112		-34	-62
	A0A3M6VRJ1		-18	-44	RMX66990	RMX66990	-22	-45	PBEL_04320		-19	-46
	A0A3M6V9I2		-7	-13	RMX63625	RMX63625	-6	-13	Protein bad hit
	A0A3M6VVF0		-24	-42	RMX69796	RMX69796	-23	-44	PBEL_05737		-26	-49
	A0A3M6VKE3		-30	-50	RMX66541	RMX66541	-30	-50	No good hit
				15				15				12
	AMT
	A0A3R7Y3I5		-139	-114	RQM 11115	RQM 11115	-108	-115	PBEL_01494		-105	-117
	APC
	A0A3M6VH71		-47	-55	RMX65662	RMX65662	-48	-55	PBEL_07960		-40	-50
	A0A3M6VCM6		-46	-49	RMX64785	RMX64785	-46	-50	PBEL_07958		-45	-49
	A0A3M6VQI9		-38	-43	RMX67846	RMX67846	-17	-24	PBEL_05328		-37	-44
	A0A3M6VUB2		-28	-29	RMX69937	RMX69937	-13	-28	PBEL_07278		-17	-28
	A0A3M6VRV7		-24	-44	RMX69615	RMX69615	-19	-41	PBEL_00365		-23	-42
	A0A3M6VVJ4		-31	-51	RMX70343	RMX70343	-17	-36	PBEL_07068		-28	-51
	A0A3M6V9R5		-22	-30	RMX63748	RMX63748	-8	-14	PBEL_06609		-21	-22
	A0A3M6VDN9		-26	-32	RMX64487	RMX64487	-27	-29	PBEL_00274		-34	-38
	A0A3M6VHM8		-22	-26	RMX65663	RMX65663	-9	-18	PBEL_02217		-8	-20
	CTL
	A0A3M6VIL8		-67	-63	RMX66614	RMX66614	-32	-40	PBEL_00075		-66	-71
	A0A3R7VY23		-26	-39	RQM09430	RQM09430	-25	-38	PBEL_06624		-22	-36
	A0A3M6VGQ7		-66	-70	RMX65201	RMX65201	-59	-70	PBEL_00483		-76	-73
	A0A3M6VR13		-68	-72	RMX68742	RMX68742	-66	-68	PBEL_06413		-70	-72
	A0A3M6VCI3		-66	-74	RMX64359	RMX64359	-25	-38	PBEL_00807		-70	-74
	A0A3M6VWL2		-55	-61	RMX69890	RMX69890	-33	-39	PBEL_00959		-44	-56
	DAACS
	A0A3M6VIG3		-6	-14	RMX66449	RMX66449	-8	-15	Protein bad
	A0A425C680		-42	-53	RQM12538	Nothing			PBEL_00747		-53	-61
	A0A3M6VSH3		-53	-71	RMX69704	RMX69704	-52	-67	PBEL_04746		-55	-70
	A0A3M6VDV9		-15	-25	RMX65208	RMX65208	-18	-26	PBEL_00475		-16	-30
	A0A425CAG7		-111	-105	RQM14033	RQM14033	-103	-105	PBEL_07339		-106	-106
	DMT
	A0A3M6VKH9		-8	-11	RMX64870	RMX64870	-10	-14	PBEL_04500		-10	-10
	A0A3M6VF27		-6	-11	RMX65259	RMX65259	-9	-13	PBEL_07645		-7	-17
	A0A3M6VCE6		-42	-52	RMX63096	RMX63096	-39	-49	PBEL_06279		-35	-53
	A0A3M6V947		-41	-52	RMX63488	RMX63488	-13	-18	PBEL_05368		-42	-50
	A0A3M6VFJ9		-50	-61	RMX65147	RMX65147	-37	-47	PBEL_00419		-48	-58
	A0A3M6VMF7		-14	-31	RMX67909	Nothing			Protein bad
	A0A3M6VCY9		-6	-10	RMX64895	RMX64895	-8	-10	PBEL_03415		-6	-13
	A0A3M6VDY3		-20	-38	RMX64413	RMX64413	-6	-15	PBEL_00376		-23	-40
	A0A3M6VDN4		-6	-18	RMX64769	Nothing			Protein bad
	A0A3M6VPJ5		-32	-44	RMX68634	RMX68634	-33	-44	PBEL_07454		-27	-37
	A0A3M6VT01		-127	-117	RMX69894	RMX69894	-83	-88	PBEL_00956		-119	-117
	A0A3M6VBG2		-73	-80	RMX63473	RMX63473	-75	-81	PBEL_05371		-62	-66
	A0A3M6VDF5		-47	-60	RMX64764	RMX64764	-17	-24	PBEL_05059		-51	-62
	A0A3M6VVW0		-17	-35	RMX70146	Too many stop codons			PBEL_04830		-18	-34
	A0A3M6VMB6		-108	-108	RMX67557	RMX67557	-58	-58	PBEL_05523		-85	-86
	A0A3M6VFU0		-39	-50	RMX65182	RMX65182	-18	-28	PBEL_03069		-38	-47
	A0A425C448		-6	-11	RQM11739	RQM11739	-7	-12	PBEL_02596		-10	-11
	A0A3M6VT22		-46	-67	RMX68746	RMX68746	-43	-59	PBEL_06418		-43	-65
	A0A3M6VLR3		-8	-24	RMX66971	RMX66971	-7	-24	Protein bad
	A0A3M6VQM2		-7	-17	RMX66680	RMX66680	-8	-17	PBEL_05170		-6	-16
	A0A3M6VU05		-14	-27	RMX69086	No motif			PBEL_04756		-8	-18
	A0A3M6V855		-9	-18	RMX62794	RMX62794	-9	-18	No motif
	A0A3M6VDR9		-29	-40	RMX64517	RMX64517	-27	-38	PBEL_05399		-28	-39
	A0A3M6VK02		-16	-24	RMX67305	RMX67305	-16	-24	PBEL_01371		-16	-24
	A0A3M6V9S7		-28	-35	RMX62016	RMX62016	-8	-17	PBEL_02320		-29	-36
	A0A3M6V7H3		-25	-23	RMX62157	RMX62157	-14	-20	PBEL_02545		-25	-22
	A0A3M6VRN8		-45	-67	RMX68721	RMX68721	-39	-63	PBEL_02658		-55	-70
	A0A3M6VL89		-36	-48	RMX66923	RMX66923	-33	-46	PBEL_04416		-34	-49
	A0A3M6VSY8		-67	-49	RMX68706	RMX68706	-43	-49	PBEL_01652		-68	-49
	A0A3M6VPJ1		-76	-30	RMX67486	RMX67486	-22	-28	PBEL_01022		-23	-29
	A0A3M6VQU4		-48	-13	RMX68411	RMX68411	-46	-15	No motif
	A0A3M6V785		-47	-21	RMX61997	RMX61997	-43	-21	No motif
	A0A3M6VTI1		-8	-18	RMX70089	Nothing			PBEL_05923		-7	-17
	A0A3M6VLK1		-55	-24	RMX67825	No motif			PBEL_06770		-24	-25
	A0A3M6V9F3		-20	-43	RMX62802	RMX62802	-27	-42	PBEL_06558		-39	-59
	A0A3M6VQN1		-27	-16	RMX69205	RMX69205	-11	-17	PBEL_08700		-7	-16
				36				30				30
	ENT
	A0A3M6VLS7		-27	-33	RMX65290	RMX65290	-25	-32	PBEL_07356		-22	-32
	A0A3M6VT10		-35	-55	RMX69904	RMX69904	-35	-54	PBEL_07598		-50	-56
	A0A3M6VS90		-16	-32	RMX67250	RMX67250	-15	-33	PBEL_08017		-15	-30
	FBT
	A0A3M6VPS2		-14	-13	RMX68878	RMX68878	-10	-15	No motif
	A0A3M6VVT8		-18 (MFS)	-13	RMX68870	RMX68870	-16	-14	PBEL_06281		-18 (MFS)	-14
	A0A3M6VWV1		-12 (MFS)	-15	RMX70200	No motif			Protein bad
	A0A3M6VUY2		-7 (MFS)	-12	RMX69516	Nothing			PBEL_03887		-06 (MFS)	-12
	A0A3M6VI83		-14 (MFS)	-13	RMX65741	RMX65741	-9	-13	PBEL_04157		-12 (MFS)	-12
	A0A3M6VKU3		-102 (MFS)	-40	RMX66691	RMX66691	-102	-41	PBEL_05166		-99 (MFS)	-39
	A0A3M6VJD4		-10 (MFS)	-17	RMX66874	RMX66874	-11	-18	PBEL_03699		-12 (MFS)	-18
	A0A3M6VBK8		-14 (MFS)	-16	RMX63989	RMX63989	-14	-17	PBEL_04638		-15	-18
	A0A3M6VSE9		-14 (MFS)	-16	RMX68486	RMX68486	-16	-17	PBEL_05484		-17 (MFS)	-17
	A0A3M6VA58		-13	-15	RMX62801	RMX62801	-13	-15	PBEL_06556		-13 (MFS)	-15
	A0A3M6VKM6		-96 (MFS)	-42	RMX67468	RMX67468	-98	-43	PBEL_01030		-56 (MFS)	-54
	A0A3M6V9H9		-93	-39	RMX63648	RMX63648	-89	-38	PBEL_04700		-72	-32
	A0A3M6V863		-8	-15	RMX63078	RMX63078	-7	-16	PBEL_06396		-11	-15
	A0A425C3B4		-7 (MFS)	-11	RQM11513	RQM11513	-09 (MFS)	-10	PBEL_06401		-10 (MFS)	-12
	A0A3M6VEY2		-6 (MFS)	-12	RMX64882	RMX64882	-6	-13	No good hit
	A0A3M6VPG0		No domain		RMX68825	Nothing			PBEL_ 00046		-08 (MFS)	-10
				15				13				13
	GPH
	A0A3M6VNX0		-22	-18 (MFS)	RMX68578	RMX68578	-23	-19 (MFS)	PBEL_01312		-20	-16 (MFS)
	A0A3M6V9J1-removed				RMX62733	Removed			PBEL_01324		-19	-14 (MFS)
	MFS
	A0A3M6V7W4		-95	-102	RMX61971	RMX61971	-121	-92	PBEL_06722		-77	-87
	A0A3M6VGH6		-81	-99	RMX65273	RMX65273	-81	-94	PBEL_01212		-83	-99
	A0A3M6VM46		-14	-22	RMX67203	RMX67203	-12	-22	PBEL_08590		-17	-25
	A0A3M6VDM0		-18	-23	RMX65128	RMX65128	-18	-24	PBEL_00144		-17	-26
	A0A3M6VHD3		-21	-28	RMX65573	RMX65573	-18	-28	PBEL_02844		-22	-27
	A0A3M6VL11		-14	-20	RMX66853	RMX66853	-18	-23	PBEL_02348		-15	-20
	A0A3M6VBW4		-23	-28	RMX64284	RMX64284	-21	-25	PBEL_03298		-22	-28
	A0A3M6VFR5		-34	-23	RMX65554	RMX65554	-10	-24	PBEL_08734		-9	-22
	A0A3M6VFS8		-22	-39	RMX65888	RMX65888	-25	-40	PBEL_04053-no motif
	A0A3M6VW50		-8	-15	RMX70406	No motif			PBEL_07103		-8	-20
	A0A3R7XQM9		-74	-85	RQM11053	RQM11053	-73	-86	PBEL_01210		-73	-83
	A0A3M6VFS4		-16	-17	RMX65217	RMX65217	-9	-19	PBEL_00481		-9	-18
	A0A3M6VIX0		-18	-26	RMX66945	RMX66945	-12	-26	PBEL_03439		-10	-27
	A0A3R7W609		-89	-100	RQM16367	RQM16367	-83	-97	PBEL_00785		-81	-98
	A0A3M6VGI2		-22	-31	RMX65497	RMX65497	-10	-31	PBEL_00927		-11	-30
	A0A3M6VFG9		-100	-89	RMX65775	RMX65775	-102	-90	PBEL_08234		-98	-89
	A0A3M6VRQ2		-119	-119	RMX68982	RMX68982	-110	-117	PBEL_04194		-112	-114
	A0A3M6VRW3		-31	-45	RMX68791	RMX68791	-11	-33	PBEL_01201		-27	-42
	A0A3M6VVB4		-16	-26	RMX70362	RMX70362	-7	-16	PBEL_07052		-13	-23
	A0A3M6VLV5		-6	-18	RMX65320	Nothing			PBEL_07552-no motif
	A0A3M6VMA6		-8	-24	RMX67547	RMX67547	-27	-14	PBEL_05513		-10	-23
	A0A3M6VKN9		-122	-124	RMX67545	RMX67545	-120	-123	PBEL_05539		-119	-120
	A0A3M6VFF3		-131	-77	RMX65758	RMX65758	-132	-76	PBEL_07211		-126	-78
	A0A3M6VWZ3		-75	-84	RMX70350	RMX70350	-64	-74	PBEL_07073		-76	-84
	A0A3M6VNK1		-11	-31	RMX67892	RMX67892	-12	-25	PBEL_04999		-13	-31
	A0A3M6VMF4		-23	-37	RMX67502	RMX67502	-13	-28	PBEL_07387		-22	-37
	A0A3M6V712		-91	-104	RMX62154	RMX62154	-90	-103	PBEL_05094		-56	-68
	A0A3M6VP13		-70	-85	RMX68444	RMX68444	-69	-84	PBEL_04315		-62	-78
	A0A3M6VH72		-29	-40	RMX66074	RMX66074	-22	-35	PBEL_00624		-33	-42
	A0A425CAN4		-34	-55	RQM14068	RQM14068	-20	-43	PBEL_07065		-28	-51
	A0A3M6VNH7		-16	-34	RMX68254	RMX68254	-17	-36	PBEL_04450		-14	-35
	A0A3M6V823		-15	-28	RMX63028	RMX63028	-12	-26	PBEL_01386		-13	-20
	A0A3M6VIU7		-24	-32	RMX66694	RMX66694	-16	-32	PBEL_08440		-62	-30
	A0A3M6VJA2		-43	-56	RMX66844	RMX66844	-41	-52	PBEL_02039		-41	-54
	A0A3M6VMS9		-16	-35	RMX66856	RMX66856	-15	-27	PBEL_08324		-17	-25
	A0A3M6VFS5		-56	-18	RMX65564	Too many stop codon			PBEL_08726		-51	-19
	A0A3M6VEW8		-64	-22	RMX62880	RMX62880	-11	-23	PBEL_07400		-13	-25
	A0A3M6VG45		-25	-28	RMX65272	RMX65272	-88	-28	PBEL_01209		-92	-33
	A0A3M6VLP8		-56	-66	RMX67704	RMX67704	-55	-64	PBEL_00739		-53	-65
	A0A3M6VNS4		-55	-61	RMX67701	RMX67701	-59	-68	PBEL_00741		-19	-28
	A0A3M6VUV3		-26	-40	RMX68230	RMX68230	-24	-41	PBEL_05087		-32	-33
	A0A3M6VES4		-25	-18	RMX65525	RMX65525	-13	-14	PBEL_01896-no motif
	A0A3M6VK41		-29	-21	RMX64730	RMX64730	-7	-19	PBEL_07496		-8	-26
	A0A3M6VRX0		-6	-15	RMX69454	Removed from gene list			PBEL_02039
	A0A3M6VPC3		-14	-12	RMX68785	Removed from gene list			PBEL_01210
				45				40				40
	MC
	A0A3M6VRS4		-19	-14	RMX69459	RMX69459	-19	-11	>RMX69459.1 for bel		-19	-22
	A0A3M6VTE7		-23	-13	RMX70088	RMX70088	-23	-28	PBEL_05901		-19	-13
	A0A3M6VF52		-20	-21	RMX65655	RMX65655	-19	-22	PBEL_07973		-19	-22
	A0A3R7XXU6		-23	-22	RQM16299	RMX66879	-22	-25	PBEL_03762		-24	-24
	A0A3M6VKI6		-20	-21	RMX66016	RMX66016	-19	-22	PBEL_06870		-21	-22
	A0A3M6VNY6		-24	-24	RMX68414	RMX68414	-23	-24	PBEL_06059		-20	-23
	A0A3M6VA60		-20	-21	RMX63908	RMX63908	-23	-23	PBEL_02508		-20	-18
	A0A3M6VEM0		-23	-22	RMX64772	RMX64772	-22	-21	PBEL_02680		-24	-21
	A0A3M6VWB3		-20	-20	RMX69500	RMX69500	-21	-19	PBEL_08641		-21	-11
	A0A3M6V9V6		-30	-20	RMX63775		-30	-20	PBEL_05701		-30	-20
	A0A3M6VU35		-27	-28	RMX67900	RMX67900	-9	-12	PBEL_05313		-19	-23
	A0A3M6VB73		-22	-19	RMX63677	RMX63677	-25	-26	PBEL_00599		-22	-22
	A0A3M6VFR0		-13	-17	RMX63170	RMX63170	-12	-17	PBEL_01172		-12	-18
	A0A425CK14		-17	-17	RQM17340	RQM17340	-13	-18	PBEL_06664		-12	-17
	A0A3M6VH47		-24	-24	RMX65341	RMX65341	-23	-24	PBEL_02400		-20	-23
	A0A3R7XII0		-13	-10	RQM15321	RQM15321	-15	-18	PBEL_08678		-14	-14
	A0A3M6V799		-17	-18	RMX62645	RMX62645	-19	-17	PBEL_03892		-19	-17
	A0A3M6VDC4		-25	-24	RMX64001	RMX64001	-20	-25	PBEL_06327		-24	-24
	A0A3M6VW63		-17	-22	RMX69240	RMX69240	-17	-14	PBEL_00909		-18	-17
	A0A3M6VMF9		-28	-29	RMX67221	RMX67221	-28	-29	PBEL_08012		-28	-29
	A0A3M6VQK3		-20	-20	RMX66660	RMX66660	-10	-13	PBEL_08469		-17	-20
	A0A3M6VNL6		-14	-17	RMX68319	RMX68319	-13	-11	PBEL_07635		-13	-12
	A0A3M6VSJ1		-15	-18	RMX69262	RMX69262	-15	-18	PBEL_08758		-15	-18
	A0A3M6VP50		-19	-18	RMX68715	RMX68715	-20	-23	PBEL_03010		-19	-19
	A0A3M6VJN1		-27	-22	RMX66974	RMX66974	-27	-21	PBEL_00200		-25	-21
	A0A3M6VH56		-24	-21	RMX65717	RMX65717	-25	-19	No good hit
	A0A3M6VL63		-11	-11	RMX67668	RMX67668	-11	-11	PBEL_00715		-10	-10
	A0A3M6VTU2		-24	-18	RMX70174	RMX70174	-24	-17	PBEL_02874		-23	-24
	A0A3M6VVL5		-21	-19	RMX70371	RMX70371	-23	-11	PBEL_07093		-18	-25
	A0A3M6VMB4		-8	-11	RMX68068	No hit			PBEL_00544		-6	-11
	A0A3M6VCY3		-21	-21	RMX63861	RMX63861	-19	-20	PBEL_05871		-19	-20
	A0A3M6VM16		-11	-11	RMX67457	RMX67457	-7	-11	PBEL_03868		-10	-11
	A0A3M6VRS2		-19	-24	RMX69117	RMX69117	-20	-24	PBEL_06099		-17	-25
	A0A3M6VPM0		-22	-26	RMX66310	RMX66310	-22	-26	PBEL_01047		-19	-18
	A0A3M6VJS3		-6	-10	RMX66311	No hit			PBEL_01047
				35				33				33
	MOP
	A0A425CPC3		-132	-35	RQM18796	RQM18796	-38	-30	PBEL_02357		-13	-15
	A0A425CI77		-55	-17	RQM16675	RQM16675	-20	-22	PBEL_08057		-22	-27
	A0A3M6VVN2		-44	-28	RMX68750	RMX68750	-26	-27	PBEL_06410		-14	-27
	A0A3M6VJG6		-7	-12	RMX66493	No good hit			PBEL_02357
	A0A3M6VP38		-11	-13	RMX68474	RMX68474	-10	-20	PBEL_05490		-25	-32
	PNaS
	A0A3M6VM08		-16	-24	RMX67759	RMX67759	-17	-24	>PBEL_RMX67759_1		-17	-25
	POT
	A0A3M6VBL3		-40	-60	RMX63672	RMX63672	-49	-61	PBEL_00683		-49 (MFS)	-61
	A0A3M6VGZ8		-56	-78	RMX65291	RMX65291	-56	-77	PBEL_02500		-40 (MFS)	-61
	SSS
	A0A3M6VNI3		-80	-92	RMX67977	RMX67977	-78	-91	PBEL_04098		-74	-90
	A0A3M6VJH1		-7	-10	RMX65666	No motif			PBEL_02223		-23	-10
	A0A3M6VQE9		-13	-26	RMX69135	RMX69135	-11	-26	PBEL_06113		-17	-31
	SulP
	A0A3M6VTI6		-22	-29	RMX69622	RMX69622	-16	-27	PBEL_03146		-29	-28
	A0A425CDS3 Shorter than above				RQM15156	Same as above			PBEL_07198		-27	-28
	A0A3M6VB49		-18	-23	RMX63647	RMX63647	-16	-22	PBEL_04699		-28	-21
	A0A3M6VLB9		-33	-44	RMX66306	No good hit			PBEL_01049		-31	-44
	A0A3M6VFP8		-53	-31	RMX64256	RMX64256	-37	-29	PBEL_07143		-38	-40
	A0A3M6VTB5		-12	-22	RMX70078	RMX70078	-12	-22	PBEL_06204		-13	-22
	A0A3M6V982		-82	-42	RMX62593	RMX62593	-64	-40	PBEL_05208		-68	-40
	A0A3M6VB66		-41	-41	RMX64255	RMX64255	-30	-40	PBEL_06886		-28	-43
	A0A425CF59		-9	-19	RQM15660	RQM15660	-8	-18	PBEL_08706		-10	-21
				8								9
	SWEET
	effSWEET1		-07, -18	-19, -24		tabSWEET1	-11, -16	-18, -25	belSWEET1		-11, -16	-20, -25
	effSWEET5		-06, -14	-15, -22		tabSWEET1	-06, -13	-15, -21	belSWEET5		-07, -14	-15, -20
	* blast E value using TransportDB database
	$ E value using https://www.ebi.ac.uk/Tools/hmmer/search/hmmscan
