# Supplementary material for: A comparison of transporter gene expression in three species of Peronospora plant pathogens during host infection
Source: PLoS One. 2023 Jun 1;18(6):e0285685. doi: 10.1371/journal.pone.0285685 (PMC10234565; doi:10.1371/journal.pone.0285685)
Supplement: S3 Table — (XLSX) [file pone.0285685.s005.xlsx]

## Sheet: 2D
	SRA	SRR10971259	SRR10971260	SRR10971261	SRR10971262	SRR10971263	SRR10971264
	Name	TPM	TPM	TPM	TPM	TPM	TPM	Mean	SD
	actin	473790	485624	459638	458333	418301	414759	451741	29072.3
	beta tubulin	36967.5	36207.1	47550.7	40229.2	38166.9	42233.9	40225.9	4211.69
	fumarate hydratase	0	0	155.21	459.27	0	0	102.413
	pyruvate dehydrogenase E1 component subunit beta	424.07	202.21	422.23	0	206.63	200.07	242.535
	pyruvate dehydrogenase E1 component subunit alpha	212.43	1012.92	423.01	625.86	0	200.44	412.443	363.673
	dihydrolipoamide succinyltransferase	482.78	0	0	158.04	156.82	151.84	158.247
	aconitate hydratase	376.64	359.19	1125.02	1109.66	1284.64	0	709.192
	effSWEET5	0	0	0	0	0	0	0
	effSWEET1	0	0	0	0	267.58	0	44.5967
	ENA_RMX64413	189.88	0	0	0	0	0	31.6467
	ENA|RMX65147|	179.61	0	0	176.39	0	0	59.3333
	ENA|RMX69894|	0	202.77	0	0	207.2	0	68.3283
	ENA|RMX63488|	175.48	0	0	0	0	0	29.2467
	ENA|RMX63473|	0	0	213.49	0	0	0	35.5817
	ENA|RMX66971|	0	0	0	0	0	0	0
	ENA|RMX67557|	0	0	217.15	0	0	0	36.1917
	ENA|RMX67909|	0	0	0	0	0	173.55	28.925
	ENA|RMX68634|	0	0	0	0	0	0	0
	ENA|RMX70146|	0	207.39	0	0	0	0	34.565
	ENA|RMX61997|	0	0	0	229.25	0	0	38.2083
	ENA|RMX62802|	0	505.52	263.89	0	0	0	128.235
	ENA|RMX66923|	216.85	0	0	0	0	0	36.1417
	ENA|RMX67825|	0	244.28	0	0	0	0	40.7133
	ENA|RMX67486|	0	221.26	0	0	0	0	36.8767
	ENA|RMX69205|	0	0	272.41	268.69	266.62	0	134.62
	ENA|RMX68411|	0	0	0	0	0	0	0
	ENA|RMX68721|	191.31	0	380.96	187.88	0	180.51	156.777
	ENA|RMX68706|	0	0	0	0	0	0	0
	ENA|RMX62593|	109.05	0	217.15	0	0	0	54.3667
	ENA|RMX63647|	0	0	0	0	0	77.78	12.9633
	ENA|RMX64255|	0	104.29	0	0	0	0	17.3817
	ENA|RMX64256|	0	91.8	0	0	0	90.82	30.4367
	ENA|RMX66306|	87.84	83.77	87.46	86.26	0	0	57.555
	ENA|RMX70078|	0	0	0	0	0	0	0
	ENA|RMX69622|	0	26.36	0	0	0	0	4.39333
	ENA|RMX63748|	147.08	140.26	0	0	0	0	47.89
	ENA|RMX64785|	0	0	0	0	0	0	0
	ENA|RMX64487|	152.67	145.59	0	0	0	0	49.71
	ENA|RMX65662|	0	0	0	0	0	0	0
	ENA|RMX65663|	156.42	0	311.48	153.61	0	0	103.585
	ENA|RMX67846|	226.17	0	112.59	333.17	0	106.7	129.772
	ENA|RMX69615|	0	0	0	133.63	0	128.38	43.6683
	ENA|RMX69937|	0	124.65	0	128.36	0	0	42.1683
	ENA|RMX70343|	280.64	0	0	137.8	273.48	0	115.32
	ENA|RMX65208|	304.72	0	0	149.63	148.48	143.76	124.432
	ENA|RMX66449|	0	0	0	43.23	0	0	7.205
	ENA|RMX69704|	126.59	0	0	0	123.36	0	41.6583
	ENA|RMX65290|	0	0	168.14	0	0	0	28.0233
	ENA|RMX67250|	0	0	0	0	0	0	0
	ENA|RMX63078|	0	0	0	0	0	0	0
	ENA|RMX68878|	216.39	206.37	161.59	106.26	158.16	0	141.462
	ENA|RMX63096|	0	0	0	0	157.93	0	26.3217
	ENA|RMX68746|	232.72	0	463.42	0	226.79	0	153.822
	ENA|RMX64895|	0	0	0	0	0	0	0
	ENA|RMX64769|	0	0	0	0	0	0	0
	ENA|RMX65259|	0	0	113.44	0	0	0	18.9067
	ENA|RMX64870|	0	79.21	82.7	0	0	0	26.985
	ENA|RMX66680|	0	0	0	245.78	0	0	40.9633
	ENA|RMX62154|	447.26	0	296.88	0	0	0	124.023	197.934
	ENA|RMX61971|	134.39	0	267.61	131.98	0	0	88.9967
	ENA|RMX63028|	0	0	152.31	0	0	0	25.385
	ENA|RMX63648|	0	134.06	0	138.05	0	0	45.3517
	ENA|RMX62801|	137.29	130.93	0	0	133.79	0	67.0017
	ENA|RMX63989|	403.17	0	267.61	0	0	0	111.797
	ENA|RMX63672|	117.25	111.82	233.49	0	114.26	221.27	133.015
	ENA|RMX64284|	240.04	294.32	409.71	437.79	334.17	161.78	312.968
	ENA|RMX65128|	373.72	237.6	341.09	305.85	30.35	235.08	253.948
	ENA|RMX65525|	0	0	0	0	0	0	0
	ENA|RMX62880|	0	156.21	489.28	0	0	0	107.582
	ENA|RMX64882|	0	0	0	0	0	270.77	45.1283
	ENA|RMX65758|	142.15	0	0	0	0	134.12	46.045
	ENA|RMX65775|	0	0	0	0	128.25	0	21.375
	ENA|RMX65554|	154.62	344.07	153.95	202.47	50.23	97.26	167.1
	ENA|RMX65217|	0	98.24	205.13	404.66	100.39	97.2	150.937
	ENA|RMX65564|	0	152.29	159	0	155.62	0	77.8183
	ENA|RMX65888|	0	0	56.26	55.49	0	0	18.625
	ENA|RMX65272|	835.15	318.58	665.22	656.14	651.09	315.2	573.563
	ENA|RMX65273|	310.61	148.11	0	152.52	302.69	293.08	201.168
	ENA|RMX65497|	0	0	129.47	0	0	0	21.5783
	ENA|RMX65291|	124.52	0	123.98	0	121.35	0	61.6417
	ENA|RMX66074|	149.67	142.74	0	0	145.86	0	73.045
	ENA|RMX65573|	198.44	126.16	296.37	162.4	193.38	218.44	199.198
	ENA|RMX65741|	0	0	132.18	0	0	0	22.03
	ENA|RMX66694|	154.83	0	0	0	150.89	0	50.9533
	ENA|RMX66945|	220.3	0	219.34	108.17	0	0	91.3017
	ENA|RMX66844|	0	0	0	0	151.81	0	25.3017
	ENA|RMX66874|	133.92	127.71	0	0	130.5	0	65.355
	ENA|RMX64730|	0	0	0	0	0	0	0
	ENA|RMX67468|	139.29	132.84	138.69	0	0	0	68.47
	ENA|RMX67545|	138.28	131.88	0	135.8	134.76	130.48	111.867
	ENA|RMX66691|	0	0	0	0	0	0	0
	ENA|RMX66853|	203.74	291.44	169.04	133.39	33.09	64.08	149.13
	ENA|RMX67704|	167.4	0	333.34	493.18	0	157.95	191.978
	ENA|RMX65320|	0	0	0	0	0	0	0
	ENA|RMX67203|	0	0	0	146.13	0	0	24.355
	ENA|RMX67547|	138.03	131.64	412.3	0	134.51	130.24	157.787
	ENA|RMX67502|	0	0	0	0	0	138.24	23.04
	ENA|RMX66856|	0	0	155.42	0	0	0	25.9033
	ENA|RMX68254|	0	0	0	0	0	0	0
	ENA|RMX67892|	0	138.39	144.49	0	0	136.93	69.9683
	ENA|RMX67701|	0	162.49	0	0	0	0	27.0817
	ENA|RMX68578|	0	0	0	0	0	0	0
	ENA|RMX68444|	0	0	0	0	0	0	0
	ENA|RMX68785|	533.8	0	0	0	0	0	88.9667
	ENA|RMX68982|	0	126.82	0	130.6	259.19	125.48	107.015
	ENA|RMX68791|	134.86	0	134.28	132.44	0	0	66.93
	ENA|RMX69454|	0	0	0	0	0	0	0
	ENA|RMX68486|	136.31	129.99	0	0	132.83	0	66.5217
	ENA|RMX69904|	0	324.98	0	0	0	0	54.1633
	ENA|RMX68230|	0	0	0	0	0	0	0
	ENA|RMX69516|	526.43	376.53	262.07	516.99	0	0	280.337
	ENA|RMX70362|	0	0	0	0	0	0	0
	ENA|RMX68870|	0	0	0	0	0	0	0
	ENA|RMX70406|	584.61	637.16	582.07	984.21	244.16	78.8	518.502
	ENA|RMX70200|	0	0	0	107.4	0	0	17.9
	ENA|RMX70350|	0	0	0	0	0	134.62	22.4367
	ENA|RMX65666|	157.39	150.09	156.7	463.69	0	0	154.645
	ENA|RMX67977|	0	0	0	118.43	0	113.78	38.7017
	ENA|RMX69135|	0	152.29	0	0	0	0	25.3817
	ENA|RMX67759|	0	0	0	147.28	0	0	24.5467
	ENA|RMX66493|	0	327.91	0	0	0	0	54.6517
	ENA|RMX68474|	0	0	0	0	0	0	0
	ENA|RMX68750|	0	0	202.13	0	0	0	33.6883
	ENA|RMX62645|	0	228.92	0	0	233.92	226.49	114.888
	ENA|RMX63775|	862.52	205.64	644.08	211.76	0	0	320.667
	ENA|RMX63908|	0	0	194.38	0	0	0	32.3967
	ENA|RMX63677|	225.84	215.37	0	0	0	0	73.535
	ENA|RMX63861|	271.65	0	0	0	0	0	45.275
	ENA|RMX64001|	0	0	0	0	0	0	0
	ENA|RMX64772|	397.57	189.57	0	0	0	0	97.8567
	ENA|RMX65655|	130.04	124.01	258.95	0	0	122.7	105.95	97.0019
	ENA|RMX63170|	226.51	432.02	225.52	444.89	0	213.72	257.11
	ENA|RMX65341|	0	221.26	0	0	0	0	36.8767
	ENA|RMX65717|	0	0	0	0	0	0	0
	ENA|RMX66974|	0	0	0	0	0	0	0
	ENA|RMX66311|	0	0	863.65	0	0	0	143.942
	ENA|RMX66016|	0	137.09	0	141.17	0	0	46.3767
	ENA|RMX67668|	526.43	0	0	775.49	256.51	0	259.738
	ENA|RMX67457|	0	0	0	272.6	0	0	45.4333
	ENA|RMX68068|	0	0	0	0	0	0	0
	ENA|RMX67221|	20437.5	23012.7	21574.6	25390.9	25675.3	25789.2	23646.7	2312.68
	ENA|RMX68319|	0	0	246.76	0	0	467.69	119.075
	ENA|RMX68414|	152.36	0	0	0	0	0	25.3933
	ENA|RMX68715|	0	0	0	250.71	497.57	0	124.713
	ENA|RMX66310|	0	0	0	0	0	0	0
	ENA|RMX66660|	0	0	0	0	0	0	0
	ENA|RMX69117|	281.67	0	0	0	0	0	46.945
	ENA|RMX69459|	58.4	0	58.15	0	0	55.11	28.61
	ENA|RMX69262|	745.92	474.24	0	244.18	0	0	244.057
	ENA|RMX70088|	0	0	0	0	0	0	0
	ENA|RMX70174|	0	0	0	0	0	0	0
	ENA|RMX67900|	0	0	0	0	0	0	0
	ENA|RMX70371|	265.04	252.76	263.89	0	0	0	130.282
	ENA|RMX69240|	0	0	0	236.48	0	0	39.4133
	ENA|RMX69500|	406.03	0	202.13	0	0	0	101.36
	ENA|RMX62118|	454.36	433.31	150.8	148.74	442.78	285.81	319.3	144.977
	ENA|RMX63059|	153.9	146.76	153.23	302.27	0	0	126.027
	ENA|RMX63625|	0	0	0	0	0	0	0
	ENA|RMX63658|	6471.38	4909.13	5271.78	4622.04	5303.08	3885.69	5077.18	858.806
	ENA|RMX62676|	34.56	65.91	0	67.87	0	65.21	38.925
	ENA|RMX62540|	0	0	0	0	0	0	0
	ENA|RMX65011|	0	0	85.49	84.32	83.67	0	42.2467
	ENA|RMX64516|	0	146.18	152.61	150.53	0	0	74.8867
	ENA|RMX66541|	349.35	166.58	0	0	0	164.81	113.457
	ENA|RMX67566|	0	0	0	0	0	0	0
	ENA|RMX66530|	102.6	0	0	0	0	0	17.1
	ENA|RMX66990|	0	0	0	0	0	0	0
	ENA|RMX69873|	274.58	130.93	136.69	134.83	133.79	0	135.137
	ENA|RMX69796|	164.51	156.89	0	0	0	0	53.5667
	ENA|RMX64359|	476.09	302.68	316.01	623.4	309.3	149.74	362.87
	ENA|RMX65201|	0	0	0	0	0	0	0
	ENA|RMX66614|	0	110.97	0	0	0	0	18.495
	ENA|RMX68742|	301.71	0	0	0	0	142.34	74.0083
	ENA|RMX69890|	159.69	0	0	0	0	0	26.615
	ENA|RMX64764|	0	0	0	0	210.13	0	35.0217
	ENA|RMX65182|	0	0	0	0	0	0	0
	ENA|RMX69086|	0	0	0	0	0	0	0
	ENA|RMX62157|	174.28	0	0	0	169.83	0	57.3517
	ENA|RMX62794|	199.04	284.73	198.18	97.74	193.97	93.9	177.927
	ENA|RMX62016|	0	0	0	0	0	0	0
	ENA|RMX64517|	0	0	0	114.45	0	0	19.075
	ENA|RMX67305|	1159.07	1105.35	329.72	487.83	0	156.23	539.7
	ENA|RMX70089|	0	0	0	0	0	0	0
	ENA|RQM18454|	0	141.63	0	145.84	144.72	0	72.0317
	ENA|RQM09430|	0	0	137.19	0	134.27	0	45.2433
	ENA|RQM12538|	0	0	0	0	0	0	0
	ENA|RQM14033|	0	0	0	322.42	0	309.78	105.367	163.282
	ENA|RQM11739|	443.8	0	0	217.92	0	0	110.287
	ENA|RQM11513|	0	270.61	141.27	0	138.26	0	91.69
	ENA|RQM11053|	102.19	0	0	301.06	0	96.42	83.2783
	ENA|RQM16367|	0	244.28	255.04	754.67	124.81	0	229.8	280.348
	ENA|RQM14068|	149.67	142.74	0	0	0	0	48.735
	ENA|RQM18796|	0	0	0	0	0	0	0
	ENA|RQM16675|	0	0	0	144.44	0	0	24.0733
	ENA|RQM16299|	0	0	0	0	165.3	0	27.55
	ENA|RQM17340|	0	0	0	0	0	0	0
	ENA|RQM15321|	0	0	0	0	230.3	445.97	112.712
	ENA|RQM15660|	111.11	211.92	0	109.12	0	0	72.025
	ENA|RQM11115|	49.5	47.21	0	145.84	0	0	40.425
		192

## Sheet: 7D
		Biological replicate 3		Biological replicate 2*			*Biological replicate 1 was removed from the analysis to lower the standard deviation
	SRA	SRR10971252	SRR10971253	SRR10971254	SRR10971255
	Name	TPM	TPM	TPM	TPM	Mean	SD
	actin	124338	127358	109652	110332	117920	9241.06
	beta tubulin	20453.9	21173.2	17277.1	16763.6	18916.9	2219.52
	fumarate hydratase	8892.13	9346.18	7717.87	7741.28	8424.36	823.466
	pyruvate dehydrogenase E1 component subunit beta	12150.8	11845.8	9233.7	8575.73	10451.5	1810.45
	pyruvate dehydrogenase E1 component subunit alpha	14734	14293.7	13319.4	12790	13784.3	888.069
	dihydrolipoamide succinyltransferase	5967.78	6077.18	5456.72	5575.95	5769.41	299.597
	aconitate hydratase	26706.7	26015.1	24865.7	25236.9	25706.1	821.204
	effSWEET5	1849.17	1385.02	1206.56	1247.95	1422.17	294.703
	effSWEET1	976.65	677.02	1021.6	1076.18	937.862	178.594
	ENA_RMX64413	988.07	1108.87	1188.17	1203.43	1122.13	98.5205
	ENA|RMX65147|	6648.68	7190.5	7593.68	7833.3	7316.54	518.257
	ENA|RMX69894|	2871.1	2538.55	2957.62	2845.85	2803.28	182.861
	ENA|RMX63488|	416.1	466.83	667.72	607.28	539.483	117.676
	ENA|RMX63473|	734.42	486.95	1396.09	1466.21	1020.92	485.195
	ENA|RMX66971|	358.03	368.02	349.71	315.32	347.77	22.8917
	ENA|RMX67557|	861.93	820.77	756.11	636.55	768.84	98.3619
	ENA|RMX67909|	860.2	751.89	4214.95	4118.39	2486.36	1941.16
	ENA|RMX68634|	68.88	81.42	168	87.2	101.375	45.0701
	ENA|RMX70146|	730.55	917.21	873.49	834.22	838.868	79.7716
	ENA|RMX61997|	76.88	30.29	59.22	58.4	56.1975	19.2609
	ENA|RMX62802|	628.49	808.29	851.65	784.63	768.265	97.2281
	ENA|RMX66923|	1399.82	1393.01	2668.04	2558.85	2004.93	704.071
	ENA|RMX67825|	1957.18	1944.61	1971.04	1890.42	1940.81	35.2866
	ENA|RMX67486|	519.6	572.07	755.33	725.55	643.138	115.023
	ENA|RMX69205|	1081.27	1207.17	2371.32	2521.1	1795.22	755.937
	ENA|RMX68411|	61.32	75.5	68.88	106.74	78.11	19.9465
	ENA|RMX68721|	1915.4	1650.98	1739.03	1762.87	1767.07	109.974
	ENA|RMX68706|	483.16	446.21	1725.11	2035.81	1172.57	827.319
	ENA|RMX62593|	1716.68	1867.97	1014.3	1023.02	1405.49	450.94
	ENA|RMX63647|	499.53	513.48	1268.62	1240.79	880.605	432.16
	ENA|RMX64255|	1476.68	1468.85	2076.02	2120.31	1785.46	361.541
	ENA|RMX64256|	659.4	768.24	1668.6	1665.62	1190.46	552.174
	ENA|RMX66306|	532.3	564.26	638.78	706.87	610.553	78.1885
	ENA|RMX70078|	1985.07	1847.2	1944.32	1921.82	1924.6	57.8619
	ENA|RMX69622|	507.89	527.21	709.26	677.57	605.482	102.66
	ENA|RMX63748|	891.27	792.09	1305.85	1171.3	1040.13	239.093
	ENA|RMX64785|	348.54	292.21	585.49	469.43	423.918	130.647
	ENA|RMX64487|	1548.6	1396.73	1620.11	1629.57	1548.75	107.601
	ENA|RMX65662|	508.52	550.33	579.26	616.6	563.678	45.695
	ENA|RMX65663|	2132.74	2385.12	2711.47	2341.4	2392.68	239.362
	ENA|RMX67846|	8551.19	8915.29	7831.62	8176.12	8368.56	468.19
	ENA|RMX69615|	1577.39	1571.52	1231.1	1327.56	1426.89	174.898
	ENA|RMX69937|	938.43	1000.76	1061.03	1171.73	1042.99	99.3573
	ENA|RMX70343|	1756.07	1784.51	1696.71	1831.25	1767.13	56.2576
	ENA|RMX65208|	993.54	909.52	1913.2	2045.6	1465.47	596.884
	ENA|RMX66449|	104.39	57.13	111.67	132.16	101.338	31.7302
	ENA|RMX69704|	416.91	402.48	652.96	617.55	522.475	131.159
	ENA|RMX65290|	489.44	679.39	806.83	795.69	692.837	147.337
	ENA|RMX67250|	1319.54	1490.36	1686.67	1627.38	1530.99	163.186
	ENA|RMX63078|	74.35	64.09	47.72	76.48	65.66	13.1263
	ENA|RMX68878|	3342.44	3436.52	4325.2	4269.98	3843.53	526.186
	ENA|RMX63096|	576.45	462.69	431.68	317.6	447.105	106.431
	ENA|RMX68746|	8875.5	8652.54	8373.31	8461.44	8590.7	222.787
	ENA|RMX64895|	1247.89	1420.24	1415.35	1411.14	1373.65	83.9258
	ENA|RMX64769|	1548.04	1625.77	1207.16	1320.07	1425.26	194.86
	ENA|RMX65259|	1035.6	1101.47	1435.43	1315.85	1222.09	185.861
	ENA|RMX64870|	1345.88	1282.7	1805.05	1783.58	1554.3	278.478
	ENA|RMX66680|	461.58	357.26	476.16	459.15	438.538	54.7032
	ENA|RMX62154|	12353.8	12759.6	10299.7	9566.88	11245	1552.76
	ENA|RMX61971|	796.68	453.44	869.33	846.12	741.392	194.344
	ENA|RMX63028|	624.71	595.54	653.22	714.36	646.957	50.7314
	ENA|RMX63648|	2064.87	1979.35	1705.78	1729.12	1869.78	179.58
	ENA|RMX62801|	81.39	115.81	290.23	211.8	174.808	94.6896
	ENA|RMX63989|	1611.06	2057.91	909.1	1059.05	1409.28	527.345
	ENA|RMX63672|	1119.89	1293.39	1631.01	1496.04	1385.08	224.742
	ENA|RMX64284|	3882.75	4076.27	5809.46	5890.79	4914.82	1083.39
	ENA|RMX65128|	2906.8	3012.99	3968.63	3919.02	3451.86	570.084
	ENA|RMX65525|	919.6	858.82	1617.49	1466.63	1215.63	382.727
	ENA|RMX62880|	2244.22	2423.33	2673.27	2609.03	2487.46	193.721
	ENA|RMX64882|	973.45	1098.58	946.36	957.22	993.902	70.6672
	ENA|RMX65758|	3988.63	3800.02	7794.83	7550.87	5783.59	2185.16
	ENA|RMX65775|	442.11	435.52	678.85	565.21	530.423	115.537
	ENA|RMX65554|	1639.76	1675.5	1830.48	1824.54	1742.57	99.1893
	ENA|RMX65217|	3060.18	2753.86	3610.58	3732.53	3289.29	461.471
	ENA|RMX65564|	6332.23	6673	6731.45	6298.9	6508.9	224.922
	ENA|RMX65888|	1086.72	1088.84	1051.09	1215.62	1110.57	72.1443
	ENA|RMX65272|	4884.89	4963.78	5889.67	5850.12	5397.11	547.107
	ENA|RMX65273|	7866.67	8071.83	7833.54	8304.92	8019.24	217.67
	ENA|RMX65497|	505.36	514.7	478.32	574.74	518.28	40.6787
	ENA|RMX65291|	1492.79	1422.05	1674.2	1687.43	1569.12	132.281
	ENA|RMX66074|	3608.27	3292.25	3955.04	3881.7	3684.32	300.971
	ENA|RMX65573|	2002.02	2186.76	2031.75	2085.06	2076.4	81.2
	ENA|RMX65741|	69.95	51.68	117.87	127.31	91.7025	36.6406
	ENA|RMX66694|	1070.86	1004.65	929.57	1000.66	1001.43	57.7216
	ENA|RMX66945|	1211.63	1086.36	1257.4	1056.32	1152.93	96.8241
	ENA|RMX66844|	3098.84	3133.49	5861.86	5462.63	4389.2	1479.06
	ENA|RMX66874|	370.48	338.89	945.55	854.32	627.31	317.258
	ENA|RMX64730|	327.91	417.23	245.56	328.65	329.837	70.1077
	ENA|RMX67468|	578.03	939.97	1266.19	1341.63	1031.45	348.938
	ENA|RMX67545|	6512.61	6209.12	6589.1	6405.85	6429.17	164.829
	ENA|RMX66691|	773.53	761.99	1049.44	1029.38	903.585	157.122
	ENA|RMX66853|	1402.36	1244.84	1346.63	1306.79	1325.15	66.3565
	ENA|RMX67704|	1345.19	1466.33	2646.96	2610.41	2017.22	707.943
	ENA|RMX65320|	180.54	204.52	231.76	257.13	218.487	33.1889
	ENA|RMX67203|	1332.94	1322.71	1176.43	1414.55	1311.66	99.0765
	ENA|RMX67547|	5800.75	6153.11	5561.72	4805.77	5580.34	570.658
	ENA|RMX67502|	1003.65	855.59	638.03	592.56	772.457	192.176
	ENA|RMX66856|	1449.77	1762.4	2019.55	2056.74	1822.12	280.616
	ENA|RMX68254|	1659.41	1429.11	2889.28	2855.66	2208.36	772.706
	ENA|RMX67892|	1491.17	1666.67	2466.5	2317.47	1985.45	478.741
	ENA|RMX67701|	426.48	265.34	273.75	341.01	326.645	74.6761
	ENA|RMX68578|	589.76	580.96	744.27	683.37	649.59	78.3052
	ENA|RMX68444|	1436.55	1463.59	1307.35	1202.09	1352.39	121.198
	ENA|RMX68785|	351.6	207.82	225.69	200.31	246.355	70.9663
	ENA|RMX68982|	9687.94	10587.5	9524.51	9908.65	9927.16	467.551
	ENA|RMX68791|	1874.37	1881.42	1875.95	1900.65	1883.1	12.0853
	ENA|RMX69454|	274.25	270.16	498.77	607.61	412.697	168.21
	ENA|RMX68486|	4192.93	4484.18	4103.3	3989.8	4192.55	211.441
	ENA|RMX69904|	2457.84	2166.91	2103.52	2131.3	2214.89	164.03
	ENA|RMX68230|	439.66	621.89	1953.76	2033.82	1262.28	848.572
	ENA|RMX69516|	676.17	794.18	1691.56	1552.96	1178.72	517.522
	ENA|RMX70362|	3393.62	3562.95	3697.37	3454.1	3527.01	133.445
	ENA|RMX68870|	713.34	674.37	476.34	513.46	594.378	116.949
	ENA|RMX70406|	3372.12	3457.3	3619.25	3447.39	3474.01	104.026
	ENA|RMX70200|	821.18	872.8	2076.02	2361.98	1532.99	800.964
	ENA|RMX70350|	958.59	851.72	2008.78	1879.9	1424.75	603.855
	ENA|RMX65666|	1948.97	2093.51	2921.22	2953.06	2479.19	532.236
	ENA|RMX67977|	730.76	625.96	933.01	980.47	817.55	167.445
	ENA|RMX69135|	1588.32	1492.1	1525.88	1757.83	1591.03	118.126
	ENA|RMX67759|	88.9	136.23	355.07	381.43	240.408	149.267
	ENA|RMX66493|	113.24	89.24	188.99	57.35	112.205	56.0758
	ENA|RMX68474|	502.79	660.39	609.6	671.91	611.173	77.1592
	ENA|RMX68750|	601.75	684.98	618	490.96	598.923	80.4855
	ENA|RMX62645|	1691.78	1806.73	1451.28	1741.5	1672.82	155.014
	ENA|RMX63775|	3792.24	3637.75	4631.29	4810.08	4217.84	588.594
	ENA|RMX63908|	1234.48	924.72	1460.96	1310.54	1232.67	225.844
	ENA|RMX63677|	5533.69	5348.59	7037.07	7062.3	6245.41	931.82
	ENA|RMX63861|	2182.94	2027	2687.51	3307.34	2551.2	577.561
	ENA|RMX64001|	521.77	623.01	974.28	1040.9	789.99	256.088
	ENA|RMX64772|	1820	1431.71	1781.75	1790.29	1705.94	183.552
	ENA|RMX65655|	14561.3	14445.4	11991.1	11950.2	13237	1463.1
	ENA|RMX63170|	2804.89	2792.46	3811.49	4051.62	3365.11	661.394
	ENA|RMX65341|	2445.19	2002.25	5650.25	5562.55	3915.06	1961.67
	ENA|RMX65717|	713.42	702.78	795.93	774.18	746.577	45.5163
	ENA|RMX66974|	694.09	667.06	1119.24	900.17	845.14	210.307
	ENA|RMX66311|	2856.77	3602.14	6014.54	5605.97	4519.86	1529.9
	ENA|RMX66016|	937.41	867.46	1270.26	1306.66	1095.45	225.185
	ENA|RMX67668|	8218.05	7941.78	7689.91	8077.59	7981.83	224.938
	ENA|RMX67457|	3748.09	3746.22	3274.26	3240.61	3502.3	283.075
	ENA|RMX68068|	439.5	398.31	519.08	456.27	453.29	50.167
	ENA|RMX67221|	56410	56351.7	47472.8	47268.9	51875.8	5202.65
	ENA|RMX68319|	2122.17	2267.42	2483.36	2521.39	2348.59	187.863
	ENA|RMX68414|	2910.37	2946.06	2067.8	1829.6	2438.46	574.008
	ENA|RMX68715|	2051.53	2468.19	2029.21	2128.93	2169.47	203.683
	ENA|RMX66310|	2308.74	1920.53	3754.22	3572.47	2888.99	911.112
	ENA|RMX66660|	2196.66	1939.5	2193.32	2008.53	2084.5	130.663
	ENA|RMX69117|	2486.13	2284.57	2739.05	2783.43	2573.3	232.803
	ENA|RMX69459|	577.04	469.9	624.72	572.26	560.98	65.1754
	ENA|RMX69262|	3897.87	3888.14	3279.88	3307.15	3593.26	346.317
	ENA|RMX70088|	888.55	868.19	936.66	745.38	859.695	81.4377
	ENA|RMX70174|	733.24	722.3	941.3	928.3	831.285	119.73
	ENA|RMX67900|	1028.77	913.51	874.26	706.26	880.7	133.507
	ENA|RMX70371|	2147.34	2390.48	2319.63	2453.37	2327.7	132.072
	ENA|RMX69240|	872.35	796.84	1282.78	1234.94	1046.73	247.653
	ENA|RMX69500|	561.63	632.29	824	744.9	690.705	116.587
	ENA|RMX62118|	9417.37	9679.85	20132.3	19626.9	14714.1	5969.13
	ENA|RMX63059|	2057.8	1747.51	2329.39	2104.72	2059.86	239.601
	ENA|RMX63625|	2440.02	2580.52	2373.02	2353.63	2436.8	102.715
	ENA|RMX63658|	1491.91	1631.89	1200.14	1496.32	1455.07	181.946
	ENA|RMX62676|	660.07	645.74	898.51	894.74	774.765	140.842
	ENA|RMX62540|	18.94	0	91.17	83.91	48.505	45.8281
	ENA|RMX65011|	2765.64	2495.97	5786.66	5359.47	4101.94	1711.19
	ENA|RMX64516|	757.22	775.76	1471.08	1201.52	1051.39	346.981
	ENA|RMX66541|	2140.03	2289.46	2097.38	2308.76	2208.91	105.896
	ENA|RMX67566|	689.71	718.82	737.86	683.37	707.44	25.4859
	ENA|RMX66530|	1135.34	1191.63	967.33	1009.58	1075.97	105.059
	ENA|RMX66990|	1306.22	1062.07	365.98	439.68	793.487	462.952
	ENA|RMX69873|	3626.25	3509.82	2977.72	3205.64	3329.86	294.203
	ENA|RMX69796|	4551.13	5113.05	3116.03	3052.42	3958.16	1035.2
	ENA|RMX64359|	4693.42	4489.57	7293.33	7470.52	5986.71	1614.82
	ENA|RMX65201|	216.04	96.74	296.26	254.87	215.977	85.9758
	ENA|RMX66614|	1540.57	1540.24	1721.89	1499.19	1575.47	99.5266
	ENA|RMX68742|	3775.91	4414.58	4426.4	4893.63	4377.63	459.009
	ENA|RMX69890|	1935.43	1823.68	2309.08	2370.41	2109.65	270.739
	ENA|RMX64764|	1122.05	1203.26	1094	1231.74	1162.76	65.2782
	ENA|RMX65182|	736.85	711.63	1428.18	1216.39	1023.26	356.091
	ENA|RMX69086|	386.76	181.43	260.08	373.07	300.335	97.4996
	ENA|RMX62157|	1354.55	972.49	1142.09	901.05	1092.55	201.813
	ENA|RMX62794|	4319.95	4384.67	5141.82	5182.85	4757.32	468.713
	ENA|RMX62016|	1055.52	1084.5	939.78	962.73	1010.63	70.2045
	ENA|RMX64517|	913.47	733.49	970.66	918.38	884	103.624
	ENA|RMX67305|	7372.83	7101.72	21485.1	22382.8	14585.6	8493.75
	ENA|RMX70089|	786.58	592.53	2296.74	2118.58	1448.61	883.052
	ENA|RQM18454|	3697.58	3459.35	2875.7	2953.64	3246.57	396.669
	ENA|RQM09430|	707.9	786.75	984.51	982.4	865.39	140.081
	ENA|RQM12538|	107.47	113.43	473.01	451.9	286.452	203.427
	ENA|RQM14033|	7060.71	7029.98	11958.4	11629	9419.52	2744.79
	ENA|RQM11739|	3390.92	3196.37	3189.79	2969.94	3186.76	172.04
	ENA|RQM11513|	18.69	55.24	47.99	94.65	54.1425	31.2879
	ENA|RQM11053|	390.39	464.13	1438.68	1346.38	909.895	559.382
	ENA|RQM16367|	21292.7	22471	17522.8	17115.3	19600.5	2683.09
	ENA|RQM14068|	1084.45	1087.7	1297.25	1210.69	1170.02	103.183
	ENA|RQM18796|	659.97	650.13	685.6	604.67	650.092	33.7715
	ENA|RQM16675|	745.95	906.61	1542.15	1514.72	1177.36	410.814
	ENA|RQM17340|	1520.42	1319.79	5237.14	5145.75	3305.78	2179.24
	ENA|RQM15321|	2225.98	1978.11	2098.25	2236.79	2134.78	121.934
	ENA|RQM15660|	1749.16	1658.19	1977.73	1894.82	1819.97	143.385
	ENA|RQM11115|	1356.43	1390.81	960.66	1013.44	1180.34	224.663
	ENA|RQM16299|	1273.74	1309.78	1247.89	1244.81	1269.05	30.0902
		192

## Sheet: 7D RANKING
	actin	124338	127358	109652	110332	117920	9241.06
	ENA|RMX67221|	56410	56351.7	47472.8	47268.9	51875.8	5202.65
	aconitate	26706.7	26015.1	24865.7	25236.9	25706.1	821.204
	ENA|RQM16367|	21292.7	22471	17522.8	17115.3	19600.5	2683.09
	tubB	20453.9	21173.2	17277.1	16763.6	18916.9	2219.52
	ENA|RMX62118|	9417.37	9679.85	20132.3	19626.9	14714.1	5969.13
	ENA|RMX67305|	7372.83	7101.72	21485.1	22382.8	14585.6	8493.75
	pyruvate Alpha	14734	14293.7	13319.4	12790	13784.3	888.069
	ENA|RMX65655|	14561.3	14445.4	11991.1	11950.2	13237	1463.1
	ENA|RMX62154|	12353.8	12759.6	10299.7	9566.88	11245	1552.76
	pyruvate beta	12150.8	11845.8	9233.7	8575.73	10451.5	1810.45
	ENA|RMX68982|	9687.94	10587.5	9524.51	9908.65	9927.16	467.551
	ENA|RQM14033|	7060.71	7029.98	11958.4	11629	9419.52	2744.79
	ENA|RMX68746|	8875.5	8652.54	8373.31	8461.44	8590.7	222.787
	fumarate	8892.13	9346.18	7717.87	7741.28	8424.36	823.466
	ENA|RMX67846|	8551.19	8915.29	7831.62	8176.12	8368.56	468.19
	ENA|RMX65273|	7866.67	8071.83	7833.54	8304.92	8019.24	217.67
	ENA|RMX67668|	8218.05	7941.78	7689.91	8077.59	7981.83	224.938
	ENA|RMX65147|	6648.68	7190.5	7593.68	7833.3	7316.54	518.257
	ENA|RMX65564|	6332.23	6673	6731.45	6298.9	6508.9	224.922
	ENA|RMX67545|	6512.61	6209.12	6589.1	6405.85	6429.17	164.829
	ENA|RMX63677|	5533.69	5348.59	7037.07	7062.3	6245.41	931.82
	ENA|RMX64359|	4693.42	4489.57	7293.33	7470.52	5986.71	1614.82
	ENA|RMX65758|	3988.63	3800.02	7794.83	7550.87	5783.59	2185.16
	dihydro	5967.78	6077.18	5456.72	5575.95	5769.41	299.597
	ENA|RMX67547|	5800.75	6153.11	5561.72	4805.77	5580.34	570.658
	ENA|RMX65272|	4884.89	4963.78	5889.67	5850.12	5397.11	547.107
	ENA|RMX64284|	3882.75	4076.27	5809.46	5890.79	4914.82	1083.39
	ENA|RMX62794|	4319.95	4384.67	5141.82	5182.85	4757.32	468.713
	ENA|RMX66311|	2856.77	3602.14	6014.54	5605.97	4519.86	1529.9
	ENA|RMX66844|	3098.84	3133.49	5861.86	5462.63	4389.2	1479.06
	ENA|RMX68742|	3775.91	4414.58	4426.4	4893.63	4377.63	459.009
	ENA|RMX63775|	3792.24	3637.75	4631.29	4810.08	4217.84	588.594
	ENA|RMX68486|	4192.93	4484.18	4103.3	3989.8	4192.55	211.441
	ENA|RMX65011|	2765.64	2495.97	5786.66	5359.47	4101.94	1711.19
	ENA|RMX69796|	4551.13	5113.05	3116.03	3052.42	3958.16	1035.2
	ENA|RMX65341|	2445.19	2002.25	5650.25	5562.55	3915.06	1961.67
	ENA|RMX68878|	3342.44	3436.52	4325.2	4269.98	3843.53	526.186
	ENA|RMX66074|	3608.27	3292.25	3955.04	3881.7	3684.32	300.971
	ENA|RMX69262|	3897.87	3888.14	3279.88	3307.15	3593.26	346.317
	ENA|RMX70362|	3393.62	3562.95	3697.37	3454.1	3527.01	133.445
	ENA|RMX67457|	3748.09	3746.22	3274.26	3240.61	3502.3	283.075
	ENA|RMX70406|	3372.12	3457.3	3619.25	3447.39	3474.01	104.026
	ENA|RMX65128|	2906.8	3012.99	3968.63	3919.02	3451.86	570.084
	ENA|RMX63170|	2804.89	2792.46	3811.49	4051.62	3365.11	661.394
	ENA|RMX69873|	3626.25	3509.82	2977.72	3205.64	3329.86	294.203
	ENA|RQM17340|	1520.42	1319.79	5237.14	5145.75	3305.78	2179.24
	ENA|RMX65217|	3060.18	2753.86	3610.58	3732.53	3289.29	461.471
	ENA|RQM18454|	3697.58	3459.35	2875.7	2953.64	3246.57	396.669
	ENA|RQM11739|	3390.92	3196.37	3189.79	2969.94	3186.76	172.04
	ENA|RMX66310|	2308.74	1920.53	3754.22	3572.47	2888.99	911.112
	ENA|RMX69894|	2871.1	2538.55	2957.62	2845.85	2803.28	182.861
	ENA|RMX69117|	2486.13	2284.57	2739.05	2783.43	2573.3	232.803
	ENA|RMX63861|	2182.94	2027	2687.51	3307.34	2551.2	577.561
	ENA|RMX62880|	2244.22	2423.33	2673.27	2609.03	2487.46	193.721
	ENA|RMX67909|	860.2	751.89	4214.95	4118.39	2486.36	1941.16
	ENA|RMX65666|	1948.97	2093.51	2921.22	2953.06	2479.19	532.236
	ENA|RMX68414|	2910.37	2946.06	2067.8	1829.6	2438.46	574.008
	ENA|RMX63625|	2440.02	2580.52	2373.02	2353.63	2436.8	102.715
	ENA|RMX65663|	2132.74	2385.12	2711.47	2341.4	2392.68	239.362
	ENA|RMX68319|	2122.17	2267.42	2483.36	2521.39	2348.59	187.863
	ENA|RMX70371|	2147.34	2390.48	2319.63	2453.37	2327.7	132.072
	ENA|RMX69904|	2457.84	2166.91	2103.52	2131.3	2214.89	164.03
	ENA|RMX66541|	2140.03	2289.46	2097.38	2308.76	2208.91	105.896
	ENA|RMX68254|	1659.41	1429.11	2889.28	2855.66	2208.36	772.706
	ENA|RMX68715|	2051.53	2468.19	2029.21	2128.93	2169.47	203.683
	ENA|RQM15321|	2225.98	1978.11	2098.25	2236.79	2134.78	121.934
	ENA|RMX69890|	1935.43	1823.68	2309.08	2370.41	2109.65	270.739
	ENA|RMX66660|	2196.66	1939.5	2193.32	2008.53	2084.5	130.663
	ENA|RMX65573|	2002.02	2186.76	2031.75	2085.06	2076.4	81.2
	ENA|RMX63059|	2057.8	1747.51	2329.39	2104.72	2059.86	239.601
	ENA|RMX67704|	1345.19	1466.33	2646.96	2610.41	2017.22	707.943
	ENA|RMX66923|	1399.82	1393.01	2668.04	2558.85	2004.93	704.071
	ENA|RMX67892|	1491.17	1666.67	2466.5	2317.47	1985.45	478.741
	ENA|RMX67825|	1957.18	1944.61	1971.04	1890.42	1940.81	35.2866
	ENA|RMX70078|	1985.07	1847.2	1944.32	1921.82	1924.6	57.8619
	ENA|RMX68791|	1874.37	1881.42	1875.95	1900.65	1883.1	12.0853
	ENA|RMX63648|	2064.87	1979.35	1705.78	1729.12	1869.78	179.58
	ENA|RMX66856|	1449.77	1762.4	2019.55	2056.74	1822.12	280.616
	ENA|RQM15660|	1749.16	1658.19	1977.73	1894.82	1819.97	143.385
	ENA|RMX69205|	1081.27	1207.17	2371.32	2521.1	1795.22	755.937
	ENA|RMX64255|	1476.68	1468.85	2076.02	2120.31	1785.46	361.541
	ENA|RMX70343|	1756.07	1784.51	1696.71	1831.25	1767.13	56.2576
	ENA|RMX68721|	1915.4	1650.98	1739.03	1762.87	1767.07	109.974
	ENA|RMX65554|	1639.76	1675.5	1830.48	1824.54	1742.57	99.1893
	ENA|RMX64772|	1820	1431.71	1781.75	1790.29	1705.94	183.552
	ENA|RMX62645|	1691.78	1806.73	1451.28	1741.5	1672.82	155.014
	ENA|RMX69135|	1588.32	1492.1	1525.88	1757.83	1591.03	118.126
	ENA|RMX66614|	1540.57	1540.24	1721.89	1499.19	1575.47	99.5266
	ENA|RMX65291|	1492.79	1422.05	1674.2	1687.43	1569.12	132.281
	ENA|RMX64870|	1345.88	1282.7	1805.05	1783.58	1554.3	278.478
	ENA|RMX64487|	1548.6	1396.73	1620.11	1629.57	1548.75	107.601
	ENA|RMX70200|	821.18	872.8	2076.02	2361.98	1532.99	800.964
	ENA|RMX67250|	1319.54	1490.36	1686.67	1627.38	1530.99	163.186
	ENA|RMX65208|	993.54	909.52	1913.2	2045.6	1465.47	596.884
	ENA|RMX63658|	1491.91	1631.89	1200.14	1496.32	1455.07	181.946
	ENA|RMX70089|	786.58	592.53	2296.74	2118.58	1448.61	883.052
	ENA|RMX69615|	1577.39	1571.52	1231.1	1327.56	1426.89	174.898
	ENA|RMX64769|	1548.04	1625.77	1207.16	1320.07	1425.26	194.86
	ENA|RMX70350|	958.59	851.72	2008.78	1879.9	1424.75	603.855
	effSWEET5	1849.17	1385.02	1206.56	1247.95	1422.17	294.703
	ENA|RMX63989|	1611.06	2057.91	909.1	1059.05	1409.28	527.345
	ENA|RMX62593|	1716.68	1867.97	1014.3	1023.02	1405.49	450.94
	ENA|RMX63672|	1119.89	1293.39	1631.01	1496.04	1385.08	224.742
	ENA|RMX64895|	1247.89	1420.24	1415.35	1411.14	1373.65	83.9258
	ENA|RMX68444|	1436.55	1463.59	1307.35	1202.09	1352.39	121.198
	ENA|RMX66853|	1402.36	1244.84	1346.63	1306.79	1325.15	66.3565
	ENA|RMX67203|	1332.94	1322.71	1176.43	1414.55	1311.66	99.0765
	ENA|RQM16299|	1273.74	1309.78	1247.89	1244.81	1269.05	30.0902
	ENA|RMX68230|	439.66	621.89	1953.76	2033.82	1262.28	848.572
	ENA|RMX63908|	1234.48	924.72	1460.96	1310.54	1232.67	225.844
	ENA|RMX65259|	1035.6	1101.47	1435.43	1315.85	1222.09	185.861
	ENA|RMX65525|	919.6	858.82	1617.49	1466.63	1215.63	382.727
	ENA|RMX64256|	659.4	768.24	1668.6	1665.62	1190.46	552.174
	ENA|RQM11115|	1356.43	1390.81	960.66	1013.44	1180.34	224.663
	ENA|RMX69516|	676.17	794.18	1691.56	1552.96	1178.72	517.522
	ENA|RQM16675|	745.95	906.61	1542.15	1514.72	1177.36	410.814
	ENA|RMX68706|	483.16	446.21	1725.11	2035.81	1172.57	827.319
	ENA|RQM14068|	1084.45	1087.7	1297.25	1210.69	1170.02	103.183
	ENA|RMX64764|	1122.05	1203.26	1094	1231.74	1162.76	65.2782
	ENA|RMX66945|	1211.63	1086.36	1257.4	1056.32	1152.93	96.8241
	ENA_RMX64413	988.07	1108.87	1188.17	1203.43	1122.13	98.5205
	ENA|RMX65888|	1086.72	1088.84	1051.09	1215.62	1110.57	72.1443
	ENA|RMX66016|	937.41	867.46	1270.26	1306.66	1095.45	225.185
	ENA|RMX62157|	1354.55	972.49	1142.09	901.05	1092.55	201.813
	ENA|RMX66530|	1135.34	1191.63	967.33	1009.58	1075.97	105.059
	ENA|RMX64516|	757.22	775.76	1471.08	1201.52	1051.39	346.981
	ENA|RMX69240|	872.35	796.84	1282.78	1234.94	1046.73	247.653
	ENA|RMX69937|	938.43	1000.76	1061.03	1171.73	1042.99	99.3573
	ENA|RMX63748|	891.27	792.09	1305.85	1171.3	1040.13	239.093
	ENA|RMX67468|	578.03	939.97	1266.19	1341.63	1031.45	348.938
	ENA|RMX65182|	736.85	711.63	1428.18	1216.39	1023.26	356.091
	ENA|RMX63473|	734.42	486.95	1396.09	1466.21	1020.92	485.195
	ENA|RMX62016|	1055.52	1084.5	939.78	962.73	1010.63	70.2045
	ENA|RMX66694|	1070.86	1004.65	929.57	1000.66	1001.43	57.7216
	ENA|RMX64882|	973.45	1098.58	946.36	957.22	993.902	70.6672
	effSWEET1	976.65	677.02	1021.6	1076.18	937.862	178.594
	ENA|RQM11053|	390.39	464.13	1438.68	1346.38	909.895	559.382
	ENA|RMX66691|	773.53	761.99	1049.44	1029.38	903.585	157.122
	ENA|RMX64517|	913.47	733.49	970.66	918.38	884	103.624
	ENA|RMX67900|	1028.77	913.51	874.26	706.26	880.7	133.507
	ENA|RMX63647|	499.53	513.48	1268.62	1240.79	880.605	432.16
	ENA|RQM09430|	707.9	786.75	984.51	982.4	865.39	140.081
	ENA|RMX70088|	888.55	868.19	936.66	745.38	859.695	81.4377
	ENA|RMX66974|	694.09	667.06	1119.24	900.17	845.14	210.307
	ENA|RMX70146|	730.55	917.21	873.49	834.22	838.868	79.7716
	ENA|RMX70174|	733.24	722.3	941.3	928.3	831.285	119.73
	ENA|RMX67977|	730.76	625.96	933.01	980.47	817.55	167.445
	ENA|RMX66990|	1306.22	1062.07	365.98	439.68	793.487	462.952
	ENA|RMX64001|	521.77	623.01	974.28	1040.9	789.99	256.088
	ENA|RMX62676|	660.07	645.74	898.51	894.74	774.765	140.842
	ENA|RMX67502|	1003.65	855.59	638.03	592.56	772.457	192.176
	ENA|RMX67557|	861.93	820.77	756.11	636.55	768.84	98.3619
	ENA|RMX62802|	628.49	808.29	851.65	784.63	768.265	97.2281
	ENA|RMX65717|	713.42	702.78	795.93	774.18	746.577	45.5163
	ENA|RMX61971|	796.68	453.44	869.33	846.12	741.392	194.344
	ENA|RMX67566|	689.71	718.82	737.86	683.37	707.44	25.4859
	ENA|RMX65290|	489.44	679.39	806.83	795.69	692.837	147.337
	ENA|RMX69500|	561.63	632.29	824	744.9	690.705	116.587
	ENA|RQM18796|	659.97	650.13	685.6	604.67	650.092	33.7715
	ENA|RMX68578|	589.76	580.96	744.27	683.37	649.59	78.3052
	ENA|RMX63028|	624.71	595.54	653.22	714.36	646.957	50.7314
	ENA|RMX67486|	519.6	572.07	755.33	725.55	643.138	115.023
	ENA|RMX66874|	370.48	338.89	945.55	854.32	627.31	317.258
	ENA|RMX68474|	502.79	660.39	609.6	671.91	611.173	77.1592
	ENA|RMX66306|	532.3	564.26	638.78	706.87	610.553	78.1885
	ENA|RMX69622|	507.89	527.21	709.26	677.57	605.482	102.66
	ENA|RMX68750|	601.75	684.98	618	490.96	598.923	80.4855
	ENA|RMX68870|	713.34	674.37	476.34	513.46	594.378	116.949
	ENA|RMX65662|	508.52	550.33	579.26	616.6	563.678	45.695
	ENA|RMX69459|	577.04	469.9	624.72	572.26	560.98	65.1754
	ENA|RMX63488|	416.1	466.83	667.72	607.28	539.483	117.676
	ENA|RMX65775|	442.11	435.52	678.85	565.21	530.423	115.537
	ENA|RMX69704|	416.91	402.48	652.96	617.55	522.475	131.159
	ENA|RMX65497|	505.36	514.7	478.32	574.74	518.28	40.6787
	ENA|RMX68068|	439.5	398.31	519.08	456.27	453.29	50.167
	ENA|RMX63096|	576.45	462.69	431.68	317.6	447.105	106.431
	ENA|RMX66680|	461.58	357.26	476.16	459.15	438.538	54.7032
	ENA|RMX64785|	348.54	292.21	585.49	469.43	423.918	130.647
	ENA|RMX69454|	274.25	270.16	498.77	607.61	412.697	168.21
	ENA|RMX66971|	358.03	368.02	349.71	315.32	347.77	22.8917
	ENA|RMX64730|	327.91	417.23	245.56	328.65	329.837	70.1077
	ENA|RMX67701|	426.48	265.34	273.75	341.01	326.645	74.6761
	ENA|RMX69086|	386.76	181.43	260.08	373.07	300.335	97.4996
	ENA|RQM12538|	107.47	113.43	473.01	451.9	286.452	203.427
	ENA|RMX68785|	351.6	207.82	225.69	200.31	246.355	70.9663
	ENA|RMX67759|	88.9	136.23	355.07	381.43	240.408	149.267
	ENA|RMX65320|	180.54	204.52	231.76	257.13	218.487	33.1889
	ENA|RMX65201|	216.04	96.74	296.26	254.87	215.977	85.9758
	ENA|RMX62801|	81.39	115.81	290.23	211.8	174.808	94.6896
	ENA|RMX66493|	113.24	89.24	188.99	57.35	112.205	56.0758
	ENA|RMX68634|	68.88	81.42	168	87.2	101.375	45.0701
	ENA|RMX66449|	104.39	57.13	111.67	132.16	101.338	31.7302
	ENA|RMX65741|	69.95	51.68	117.87	127.31	91.7025	36.6406
	ENA|RMX68411|	61.32	75.5	68.88	106.74	78.11	19.9465
	ENA|RMX63078|	74.35	64.09	47.72	76.48	65.66	13.1263
	ENA|RMX61997|	76.88	30.29	59.22	58.4	56.1975	19.2609
	ENA|RQM11513|	18.69	55.24	47.99	94.65	54.1425	31.2879
	ENA|RMX62540|	18.94	0	91.17	83.91	48.505	45.8281
		192
