# Supplementary material for: A comparison of transporter gene expression in three species of Peronospora plant pathogens during host infection
Source: PLoS One. 2023 Jun 1;18(6):e0285685. doi: 10.1371/journal.pone.0285685 (PMC10234565; doi:10.1371/journal.pone.0285685)
Supplement: S4 Table — (XLSX) [file pone.0285685.s006.xlsx]

## Sheet: 3DPI
		3DPI 2	3DPI 5	3DPI 6	3DPI 7	3DPI 8
	Name	TPM	TPM	TPM	TPM	TPM
	actin	220969	233112	175794	215823	183027
	beta tubulin	21722.6	15965.7	21596.4	19789.9	17956.5
	fumarate hydratase	4589.93	3890.18	6520.9	4967.41	4609.5
	pyruvate dehydrogenase E1 component subunit beta	6461.86	4200.95	5655.84	4697.81	5538.78
	pyruvate dehydrogenase E1 component subunit alpha	9984.9	7781.47	13463.1	14503.5	10411.2
	dihydrolipoamide succinyltransferase	4651.65	3246.61	5212.94	5469.55	3729.01
	aconitate hydratase	9417.83	5157.93	7138.26	6815.64	6666.64
	RMX69459.1	178.55	167.85	47.16	49.14	189.89
	PBEL_02217	3080.77	3491.32	2976.52	3344.78	3029.55
	belSWEET1	619.72	264.82	178.58	465.12	224.68
	belSWEET5	107.35	100.92	113.43	147.71	114.17
	PBEL_RMX67759	4126.95	6430.48	6956.56	8301.37	7147.31
	PBEL_06204	339.49	189.13	199.29	301.04	330.96
	PBEL_06401	716.14	792.04	450.68	678.18	453.61
	PBEL_06624	692.56	631.34	681.88	779.68	418.49
	PBEL_07065	780.89	1063.19	1173.65	1533.91	1288.67
	PBEL_07198	221.13	150.54	211.5	163.68	237.2
	PBEL_07339	1011.38	427.86	981.83	939.35	968.05
	PBEL_08057	813.03	666.91	625.35	710.71	508.62
	PBEL_08678	1498.74	1625.72	1096.34	1554.6	980.87
	PBEL_08706	1059.54	799.17	1279	1179.88	1513.34
	PBEL_06664	1729.32	1661.85	1492.25	1332.51	1471.3
	PBEL_00747	123.46	149.23	111.82	72.81	126.61
	PBEL_00785	8363.57	7111.63	11859.4	9755.96	12517.5
	PBEL_01494	2298.59	2648.15	3625.27	3516.28	4134.17
	PBEL_02164	591.91	397.46	469.07	942.43	269.78
	PBEL_02596	3174.48	3561.92	2813.23	3015.32	2913.22
	PBEL_03146	15.11	42.62	35.93	37.43	24.11
	PBEL_02357	227.56	42.79	144.27	75.15	0
	PBEL_00046	312.61	202.04	232.25	322.61	218.18
	PBEL_00075	764.01	478.83	389.22	465.55	391.75
	PBEL_00144	284.1	209.22	232.65	254.1	245.49
	PBEL_00200	1038.2	1080.58	969.66	1806.08	1123.85
	PBEL_00274	392.75	332.3	248.99	356.67	172.3
	PBEL_00365	743.42	698.89	687.33	613.76	840.04
	PBEL_00376	1337.83	1634.99	1139.7	1297.77	773.64
	PBEL_00419	1557.21	1436.3	1024.49	1552.43	1218.64
	PBEL_00475	150.72	182.18	221.82	177.76	171.74
	PBEL_00481	738.94	544.84	631.51	813.4	704.96
	PBEL_00483	67.61	21.19	89.29	74.42	89.87
	PBEL_00544	5640.5	10147.4	9486.53	7738.83	7897.54
	PBEL_00683	321.39	251.78	155.64	383.26	142.41
	PBEL_00599	6551.57	8798.7	5844.62	7139.69	6868.06
	PBEL_00624	1720.84	790.06	1411.28	1751.08	1388.54
	PBEL_00715	11003.3	14534.6	12856.9	11338.5	12235.8
	PBEL_00739	1647.09	2906.26	2068.35	2949.73	1536.09
	PBEL_00741	503.31	408.21	336.29	496.99	283.38
	PBEL_00807	3046.48	3068.55	3755.49	4451.36	3529.21
	PBEL_00909	638.5	635.56	863.16	620.16	539.24
	PBEL_00927	390.97	270.83	342.45	288.8	492.39
	PBEL_00963	756.89	574.23	378.83	767.39	264.79
	PBEL_00959	2224.8	2005.27	1908.49	2764.59	1902.61
	PBEL_00956	2220.21	2087.2	1706.13	2082.91	2066.04
	PBEL_01022	3573.69	3492.65	4935.04	3768.3	4487.36
	PBEL_01049	453.77	336.1	326.91	351.92	131.62
	PBEL_01030	82.9	0	98.54	102.66	0
	PBEL_01119	856.34	677.93	1267.95	762.79	1024.56
	PBEL_01201	604.24	528.87	313.73	602.06	515.2
	PBEL_01209	2023.67	1856.6	2531.14	2958.96	1750.26
	PBEL_01172	5048.78	4838.79	3325.51	4249.38	3948.59
	PBEL_01212	6313.08	2387.34	5755.25	3409.33	6398.46
	PBEL_01324	6808.32	5853.8	8736.3	6500.95	7382.37
	PBEL_01312	300.54	152.14	146.57	152.69	147.52
	PBEL_01386	222.92	222.66	342.27	425.58	277.82
	PBEL_01371	4169.25	2567.15	2589.1	4146.57	1264.08
	PBEL_01652	487.92	1113.97	856.19	1093.37	917.36
	PBEL_01602	1420.19	1794.06	2233.33	2766.33	1752.27
	PBEL_02039	308.53	312.36	432.58	293.91	454.33
	PBEL_02094	138.16	86.59	164.23	190.11	91.83
	PBEL_02223	4672.4	5455.19	5574.01	6014.3	5349.79
	PBEL_02320	973.72	890.64	792.49	1108.05	734.68
	PBEL_02348	269.42	141.25	180.66	166.82	252.09
	PBEL_02400	1058.26	1028.03	1285.92	1194.03	1181.74
	PBEL_02500	1498.82	1570.73	1694.03	1764.82	1528.67
	PBEL_02545	1011.94	772.94	701.69	1174.83	504.47
	PBEL_02658	2547.58	2794.12	3207.77	3131.48	2280.37
	PBEL_02680	1256.28	1209.14	1943.72	1135.94	1479.2
	PBEL_02844	191.75	109.1	215.93	149.97	136.84
	PBEL_02874	1767.52	1442.18	1215.71	2037.42	1276.82
	PBEL_03069	490.38	345.75	485.76	809.7	521.52
	PBEL_03298	851.27	846.96	972.56	691.08	707.29
	PBEL_03415	385.94	544.22	415.07	705.52	219.88
	PBEL_03439	281.35	242.45	92.9	251.63	261.81
	PBEL_03699	425.34	228.49	224.71	317.71	226.17
	PBEL_03762	1584.15	1586.38	1228.1	1535.3	1730.53
	PBEL_03887	198.73	168.14	31.5	262.5	380.42
	PBEL_03868	7168.19	9555.5	5139.56	8015.81	5324.26
	PBEL_03892	513.85	420.96	290.86	418.16	181.51
	PBEL_04098	3831.88	2619.87	5128.88	3890.08	4957.51
	PBEL_04157	2395.58	2815.09	2231.94	2565.73	1755.85
	PBEL_04194	189.57	178.21	250.38	139.11	117.6
	PBEL_04315	1521.68	960.8	1349.87	1500.02	1213.73
	PBEL_04320	71.79	247.45	170.67	355.6	229.04
	PBEL_04416	1241.06	1860.44	1541.71	2104.59	1471.48
	PBEL_04450	781.43	680.2	917.42	1194.69	900.3
	PBEL_04500	265.49	154.5	180.34	208.75	110.92
	PBEL_04638	475.81	525.1	852.5	751.48	495.02
	PBEL_04639	480.84	390.39	433.01	757.85	488.13
	PBEL_04699	380.51	114.98	258.47	415.12	162.59
	PBEL_04700	905.24	807.37	1618.69	1245.58	981.24
	PBEL_04830	1369.03	1140.76	863	1130.25	794.16
	PBEL_04746	492.25	373.77	330.08	672.1	105.71
	PBEL_04999	709.23	444.5	510.95	301.64	445.7
	PBEL_05059	2332.65	3329.97	1734.44	2520.17	1998.4
	PBEL_05094	0	103.17	43.49	45.3	0
	PBEL_05087	110.93	39.11	76.92	103.03	55.3
	PBEL_05166	444.14	199.69	397.88	271.02	277.25
	PBEL_05170	837.13	1323.55	1236.33	879.6	971.22
	PBEL_05208	625.45	669.65	729.71	788.89	443.45
	PBEL_05368	365.94	221.16	82.86	215.8	166.79
	PBEL_05371	79.22	74.47	94.17	163.51	63.19
	PBEL_05328	1913.21	1340.47	1559.08	2533.19	1194.91
	PBEL_05399	330.96	414.84	454.61	582.9	369.57
	PBEL_05313	747.48	369.84	654.71	1169.26	376.55
	PBEL_05484	3889.01	5445.57	5352.82	7131.13	4816.23
	PBEL_05535	686.72	731.66	562.35	1039.4	1004.21
	PBEL_05539	2975.26	2301.1	3143.74	2891.84	2524.62
	PBEL_05523	1778.64	2131.91	1797.14	1358.28	1631.49
	PBEL_05701	2853.84	3279.08	2789.29	3481.77	4274.38
	PBEL_05737	493.36	176.69	465.44	465.49	318.56
	PBEL_05871	3233	2961.39	3186.14	3045.52	2082.81
	PBEL_05923	890	1004.02	959.21	911.11	1022.24
	PBEL_06059	1672.88	1351.51	1967.85	1985.34	1647.07
	PBEL_06099	2089.76	2069.82	2986.84	2403.05	1756.14
	PBEL_06113	618.97	614.21	667.64	865.87	754.27
	PBEL_06279	860.59	762.8	701.47	1096.18	706.04
	PBEL_06281	581.74	533.21	218.98	600.34	290
	PBEL_06327	1386.84	1200.83	1272.56	1536.64	756.86
	PBEL_06396	20.84	0	0	0	0
	PBEL_06410	886.25	1329.08	1020.04	1567.87	1464.28
	PBEL_06418	8138.1	9646.38	5804.28	8734.27	4854.25
	PBEL_06413	4569.15	6958.59	4652.87	6676.8	5976.93
	PBEL_06556	410.09	308.42	324.99	778.7	457.94
	PBEL_06609	704.8	565.4	424.48	682.72	329.8
	PBEL_06722	434.87	281.06	193.85	448.78	195.11
	PBEL_06770	2514.55	1091.04	1440.88	1660.78	1110.83
	PBEL_06870	129.67	304.76	188.4	285.48	137.91
	PBEL_06886	598.63	1016.61	596.82	733.35	693.12
	PBEL_07093	4147.72	4274.17	2812.86	3358.43	2990.22
	PBEL_07112	861.45	967.31	910.23	968.02	782.55
	PBEL_07143	88.4	154.34	140.11	125.11	120.87
	PBEL_07103	960.81	1164.73	881.64	1085.47	826.87
	PBEL_07068	952.37	916.14	930.24	1188.53	830.3
	PBEL_07073	541.31	651.37	394.65	643.53	466.3
	PBEL_07052	733.95	819.36	781.57	1136.13	585.42
	PBEL_07211	2398.93	2519.34	2089.47	2123.25	2723.65
	PBEL_07278	310.7	206.18	130.35	256.51	116.62
	PBEL_07400	115.59	195.6	164.89	438.99	276.6
	PBEL_07356	411.1	683.76	726.75	861.54	504.47
	PBEL_07387	179.24	84.25	142.04	129.48	89.35
	PBEL_07454	0	68.19	57.48	239.54	57.86
	PBEL_07496	973.9	1322.47	1093.36	915.71	971.01
	PBEL_07645	4294.44	8207.81	5962.65	5801.58	7331.96
	PBEL_07598	387.72	267.29	327.74	576.16	329.87
	PBEL_07635	3444.25	2252.47	2136.1	3245.31	1851.39
	PBEL_07960	265.27	155.86	328.47	410.63	224.81
	PBEL_07958	702.36	471.63	516.84	635.08	466.85
	PBEL_07973	19555.2	10752.7	15709.5	13846	14875.3
	PBEL_08012	123806	197513	168099	145946	179764
	PBEL_08017	840.23	1086.1	665.85	953.8	879.62
	PBEL_08234	600.29	583.14	618.43	842.5	446.89
	PBEL_08432	671.78	827.53	991.31	1070.98	517.35
	PBEL_08324	1760.1	1516.77	1293.12	1634.74	1330.78
	PBEL_08440	514.1	226.23	312.06	270.92	209.39
	RMX62676.for	1300.72	1251.23	910.92	1423.48	1520.04
	PBEL_08590	539.8	401.74	267.36	538.49	340.86
	PBEL_08700	1164.88	1541.24	1025.7	926.08	1032.37
	PBEL_08734	2498.94	1807.1	2532.54	2360.64	2242.37
	PBEL_08726	209.58	147.77	352.94	389.31	438.82
	PBEL_08758	7310.04	8855.83	6151.32	7621.57	5530.12
	PBEL_04756	355.73	334.42	281.9	256.97	35.47
	PBEL_02508	525.08	443	341.42	511.3	311.43
	PBEL_08641	573.9	479.58	151.6	421.16	356.04
	PBEL_05901	7937.42	7169.68	8622.29	9444.53	6116.2
	PBEL_03010	453.35	468.81	323.34	336.85	361.6
	PBEL_08469	268.65	404.09	170.32	221.79	299.99
	PBEL_06558	746.56	574.23	591.63	896.51	108.27
	PBEL_01047	2110.12	2355.65	1802.84	2259.25	2498.32
	PBEL_05513	6877.41	8041.36	7902.7	8800.7	7628.41
	PBEL_01210	158.62	248.53	104.75	152.78	379.56
	PBEL_05490	655.69	339.02	324.76	581.92	235.35

## Sheet: 3DPI RANK
	actin	220969	233112	175794	215823	183027	205745	24977.1
	PBEL_08012	123806	197513	168099	145946	179764	163026	28832.2
	tubB	21722.6	15965.7	21596.4	19789.9	17956.5	19406.2	2462.12
	PBEL_07973	19555.2	10752.7	15709.5	13846	14875.3	14947.7	3186.93
	PBEL_00715	11003.3	14534.6	12856.9	11338.5	12235.8	12393.8	1402.63
	pyruvate_Alpha	9984.9	7781.47	13463.1	14503.5	10411.2	11228.8	2730.19
	PBEL_00785	8363.57	7111.63	11859.4	9755.96	12517.5	9921.62	2282.8
	PBEL_00544	5640.5	10147.4	9486.53	7738.83	7897.54	8182.16	1753.65
	PBEL_05901	7937.42	7169.68	8622.29	9444.53	6116.2	7858.02	1286
	PBEL_05513	6877.41	8041.36	7902.7	8800.7	7628.41	7850.12	696.107
	PBEL_06418	8138.1	9646.38	5804.28	8734.27	4854.25	7435.46	2024.36
	PBEL_08758	7310.04	8855.83	6151.32	7621.57	5530.12	7093.78	1300.33
	PBEL_01324	6808.32	5853.8	8736.3	6500.95	7382.37	7056.35	1089.11
	PBEL_03868	7168.19	9555.5	5139.56	8015.81	5324.26	7040.66	1860.9
	PBEL_00599	6551.57	8798.7	5844.62	7139.69	6868.06	7040.53	1095.45
	aconitate	9417.83	5157.93	7138.26	6815.64	6666.64	7039.26	1532.62
	PBEL_RMX67759	4126.95	6430.48	6956.56	8301.37	7147.31	6592.53	1538.33
	PBEL_07645	4294.44	8207.81	5962.65	5801.58	7331.96	6319.69	1507.25
	PBEL_06413	4569.15	6958.59	4652.87	6676.8	5976.93	5766.87	1114.43
	PBEL_02223	4672.4	5455.19	5574.01	6014.3	5349.79	5413.14	485.219
	PBEL_05484	3889.01	5445.57	5352.82	7131.13	4816.23	5326.95	1183.04
	pyruvate_beta	6461.86	4200.95	5655.84	4697.81	5538.78	5311.05	880.836
	fumarate	4589.93	3890.18	6520.9	4967.41	4609.5	4915.58	978.636
	PBEL_01212	6313.08	2387.34	5755.25	3409.33	6398.46	4852.69	1836.98
	dihydro	4651.65	3246.61	5212.94	5469.55	3729.01	4461.95	952.56
	PBEL_01172	5048.78	4838.79	3325.51	4249.38	3948.59	4282.21	693.734
	PBEL_04098	3831.88	2619.87	5128.88	3890.08	4957.51	4085.64	1012.38
	PBEL_01022	3573.69	3492.65	4935.04	3768.3	4487.36	4051.41	630.76
	PBEL_00807	3046.48	3068.55	3755.49	4451.36	3529.21	3570.22	578.444
	PBEL_07093	4147.72	4274.17	2812.86	3358.43	2990.22	3516.68	665.126
	PBEL_05701	2853.84	3279.08	2789.29	3481.77	4274.38	3335.67	599.253
	PBEL_01494	2298.59	2648.15	3625.27	3516.28	4134.17	3244.49	751.788
	PBEL_02217	3080.77	3491.32	2976.52	3344.78	3029.55	3184.59	222.403
	PBEL_02596	3174.48	3561.92	2813.23	3015.32	2913.22	3095.63	292.881
	PBEL_01371	4169.25	2567.15	2589.1	4146.57	1264.08	2947.23	1228.56
	PBEL_05871	3233	2961.39	3186.14	3045.52	2082.81	2901.77	470.503
	PBEL_02658	2547.58	2794.12	3207.77	3131.48	2280.37	2792.26	390.391
	PBEL_05539	2975.26	2301.1	3143.74	2891.84	2524.62	2767.31	345.218
	PBEL_07635	3444.25	2252.47	2136.1	3245.31	1851.39	2585.9	711.44
	PBEL_05059	2332.65	3329.97	1734.44	2520.17	1998.4	2383.13	609.641
	PBEL_07211	2398.93	2519.34	2089.47	2123.25	2723.65	2370.93	268.228
	PBEL_04157	2395.58	2815.09	2231.94	2565.73	1755.85	2352.84	397.441
	PBEL_08734	2498.94	1807.1	2532.54	2360.64	2242.37	2288.32	292.796
	PBEL_06099	2089.76	2069.82	2986.84	2403.05	1756.14	2261.12	465.773
	PBEL_01209	2023.67	1856.6	2531.14	2958.96	1750.26	2224.13	508.44
	PBEL_00739	1647.09	2906.26	2068.35	2949.73	1536.09	2221.5	674.982
	PBEL_01047	2110.12	2355.65	1802.84	2259.25	2498.32	2205.24	265.711
	PBEL_00959	2224.8	2005.27	1908.49	2764.59	1902.61	2161.15	361.652
	PBEL_00956	2220.21	2087.2	1706.13	2082.91	2066.04	2032.5	192.62
	PBEL_01602	1420.19	1794.06	2233.33	2766.33	1752.27	1993.24	519.961
	PBEL_05523	1778.64	2131.91	1797.14	1358.28	1631.49	1739.49	280.996
	PBEL_06059	1672.88	1351.51	1967.85	1985.34	1647.07	1724.93	262.22
	PBEL_05328	1913.21	1340.47	1559.08	2533.19	1194.91	1708.17
	PBEL_04416	1241.06	1860.44	1541.71	2104.59	1471.48	1643.86
	PBEL_02500	1498.82	1570.73	1694.03	1764.82	1528.67	1611.41
	PBEL_06770	2514.55	1091.04	1440.88	1660.78	1110.83	1563.62
	PBEL_02874	1767.52	1442.18	1215.71	2037.42	1276.82	1547.93
	PBEL_06664	1729.32	1661.85	1492.25	1332.51	1471.3	1537.45
	PBEL_03762	1584.15	1586.38	1228.1	1535.3	1730.53	1532.89
	PBEL_08324	1760.1	1516.77	1293.12	1634.74	1330.78	1507.1
	PBEL_00624	1720.84	790.06	1411.28	1751.08	1388.54	1412.36
	PBEL_02680	1256.28	1209.14	1943.72	1135.94	1479.2	1404.86
	PBEL_00419	1557.21	1436.3	1024.49	1552.43	1218.64	1357.81
	PBEL_08678	1498.74	1625.72	1096.34	1554.6	980.87	1351.25
	PBEL_04315	1521.68	960.8	1349.87	1500.02	1213.73	1309.22
	RMX62676.for	1300.72	1251.23	910.92	1423.48	1520.04	1281.28
	PBEL_06410	886.25	1329.08	1020.04	1567.87	1464.28	1253.5
	PBEL_00376	1337.83	1634.99	1139.7	1297.77	773.64	1236.79
	PBEL_06327	1386.84	1200.83	1272.56	1536.64	756.86	1230.75
	PBEL_00200	1038.2	1080.58	969.66	1806.08	1123.85	1203.67
	PBEL_07065	780.89	1063.19	1173.65	1533.91	1288.67	1168.06
	PBEL_08706	1059.54	799.17	1279	1179.88	1513.34	1166.19
	PBEL_02400	1058.26	1028.03	1285.92	1194.03	1181.74	1149.6
	PBEL_08700	1164.88	1541.24	1025.7	926.08	1032.37	1138.05
	PBEL_04700	905.24	807.37	1618.69	1245.58	981.24	1111.62
	PBEL_04830	1369.03	1140.76	863	1130.25	794.16	1059.44
	PBEL_07496	973.9	1322.47	1093.36	915.71	971.01	1055.29
	PBEL_05170	837.13	1323.55	1236.33	879.6	971.22	1049.57
	PBEL_07103	960.81	1164.73	881.64	1085.47	826.87	983.904
	PBEL_07068	952.37	916.14	930.24	1188.53	830.3	963.516
	PBEL_05923	890	1004.02	959.21	911.11	1022.24	957.316
	PBEL_01119	856.34	677.93	1267.95	762.79	1024.56	917.914
	PBEL_02320	973.72	890.64	792.49	1108.05	734.68	899.916
	PBEL_07112	861.45	967.31	910.23	968.02	782.55	897.912
	PBEL_04450	781.43	680.2	917.42	1194.69	900.3	894.808
	PBEL_01652	487.92	1113.97	856.19	1093.37	917.36	893.762
	PBEL_08017	840.23	1086.1	665.85	953.8	879.62	885.12
	PBEL_07339	1011.38	427.86	981.83	939.35	968.05	865.694
	PBEL_02545	1011.94	772.94	701.69	1174.83	504.47	833.174
	PBEL_06279	860.59	762.8	701.47	1096.18	706.04	825.416
	PBEL_08432	671.78	827.53	991.31	1070.98	517.35	815.79
	PBEL_03298	851.27	846.96	972.56	691.08	707.29	813.832
	PBEL_07052	733.95	819.36	781.57	1136.13	585.42	811.286
	PBEL_05535	686.72	731.66	562.35	1039.4	1004.21	804.868
	PBEL_06886	598.63	1016.61	596.82	733.35	693.12	727.706
	PBEL_00365	743.42	698.89	687.33	613.76	840.04	716.688
	PBEL_06113	618.97	614.21	667.64	865.87	754.27	704.192
	PBEL_00481	738.94	544.84	631.51	813.4	704.96	686.73
	PBEL_08057	813.03	666.91	625.35	710.71	508.62	664.924
	PBEL_05313	747.48	369.84	654.71	1169.26	376.55	663.568
	PBEL_00909	638.5	635.56	863.16	620.16	539.24	659.324
	PBEL_05208	625.45	669.65	729.71	788.89	443.45	651.43
	PBEL_06624	692.56	631.34	681.88	779.68	418.49	640.79
	PBEL_07356	411.1	683.76	726.75	861.54	504.47	637.524
	PBEL_04638	475.81	525.1	852.5	751.48	495.02	619.982
	PBEL_08234	600.29	583.14	618.43	842.5	446.89	618.25
	PBEL_06401	716.14	792.04	450.68	678.18	453.61	618.13
	PBEL_06558	746.56	574.23	591.63	896.51	108.27	583.44
	PBEL_07958	702.36	471.63	516.84	635.08	466.85	558.552
	PBEL_00963	756.89	574.23	378.83	767.39	264.79	548.426
	PBEL_06609	704.8	565.4	424.48	682.72	329.8	541.44
	PBEL_07073	541.31	651.37	394.65	643.53	466.3	539.432
	PBEL_02164	591.91	397.46	469.07	942.43	269.78	534.13
	PBEL_03069	490.38	345.75	485.76	809.7	521.52	530.622
	PBEL_01201	604.24	528.87	313.73	602.06	515.2	512.82
	PBEL_04639	480.84	390.39	433.01	757.85	488.13	510.044
	PBEL_00075	764.01	478.83	389.22	465.55	391.75	497.872
	PBEL_04999	709.23	444.5	510.95	301.64	445.7	482.404
	PBEL_06556	410.09	308.42	324.99	778.7	457.94	456.028
	PBEL_03415	385.94	544.22	415.07	705.52	219.88	454.126
	PBEL_06281	581.74	533.21	218.98	600.34	290	444.854
	PBEL_05399	330.96	414.84	454.61	582.9	369.57	430.576
	PBEL_05490	655.69	339.02	324.76	581.92	235.35	427.348
	PBEL_02508	525.08	443	341.42	511.3	311.43	426.446
	PBEL_08590	539.8	401.74	267.36	538.49	340.86	417.65
	PBEL_00741	503.31	408.21	336.29	496.99	283.38	405.636
	PBEL_08641	573.9	479.58	151.6	421.16	356.04	396.456
	PBEL_04746	492.25	373.77	330.08	672.1	105.71	394.782
	PBEL_03010	453.35	468.81	323.34	336.85	361.6	388.79
	PBEL_05737	493.36	176.69	465.44	465.49	318.56	383.908
	PBEL_07598	387.72	267.29	327.74	576.16	329.87	377.756
	PBEL_03892	513.85	420.96	290.86	418.16	181.51	365.068
	PBEL_02039	308.53	312.36	432.58	293.91	454.33	360.342
	PBEL_00927	390.97	270.83	342.45	288.8	492.39	357.088
	belSWEET1	619.72	264.82	178.58	465.12	224.68	350.584
	PBEL_01049	453.77	336.1	326.91	351.92	131.62	320.064
	PBEL_05166	444.14	199.69	397.88	271.02	277.25	317.996
	PBEL_06722	434.87	281.06	193.85	448.78	195.11	310.734
	PBEL_08726	209.58	147.77	352.94	389.31	438.82	307.684
	PBEL_08440	514.1	226.23	312.06	270.92	209.39	306.54
	PBEL_00274	392.75	332.3	248.99	356.67	172.3	300.602
	PBEL_01386	222.92	222.66	342.27	425.58	277.82	298.25
	PBEL_03699	425.34	228.49	224.71	317.71	226.17	284.484
	PBEL_07960	265.27	155.86	328.47	410.63	224.81	277.008
	PBEL_08469	268.65	404.09	170.32	221.79	299.99	272.968
	PBEL_06204	339.49	189.13	199.29	301.04	330.96	271.982
	PBEL_04699	380.51	114.98	258.47	415.12	162.59	266.334
	PBEL_00046	312.61	202.04	232.25	322.61	218.18	257.538
	PBEL_04756	355.73	334.42	281.9	256.97	35.47	252.898
	PBEL_00683	321.39	251.78	155.64	383.26	142.41	250.896
	PBEL_00144	284.1	209.22	232.65	254.1	245.49	245.112
	PBEL_07400	115.59	195.6	164.89	438.99	276.6	238.334
	PBEL_03439	281.35	242.45	92.9	251.63	261.81	226.028
	PBEL_04320	71.79	247.45	170.67	355.6	229.04	214.91
	PBEL_05368	365.94	221.16	82.86	215.8	166.79	210.51
	PBEL_06870	129.67	304.76	188.4	285.48	137.91	209.244
	PBEL_01210	158.62	248.53	104.75	152.78	379.56	208.848
	PBEL_03887	198.73	168.14	31.5	262.5	380.42	208.258
	PBEL_07278	310.7	206.18	130.35	256.51	116.62	204.072
	PBEL_02348	269.42	141.25	180.66	166.82	252.09	202.048
	PBEL_07198	221.13	150.54	211.5	163.68	237.2	196.81
	PBEL_04500	265.49	154.5	180.34	208.75	110.92	184
	PBEL_00475	150.72	182.18	221.82	177.76	171.74	180.844
	PBEL_01312	300.54	152.14	146.57	152.69	147.52	179.892
	PBEL_04194	189.57	178.21	250.38	139.11	117.6	174.974
	PBEL_02844	191.75	109.1	215.93	149.97	136.84	160.718
	PBEL_02094	138.16	86.59	164.23	190.11	91.83	134.184
	RMX69459.1	178.55	167.85	47.16	49.14	189.89	126.518
	PBEL_07143	88.4	154.34	140.11	125.11	120.87	125.766
	PBEL_07387	179.24	84.25	142.04	129.48	89.35	124.872
	PBEL_00747	123.46	149.23	111.82	72.81	126.61	116.786
	belSWEET5	107.35	100.92	113.43	147.71	114.17	116.716
	PBEL_02357	227.56	42.79	144.27	75.15	0	97.954
	PBEL_05371	79.22	74.47	94.17	163.51	63.19	94.912
	PBEL_07454	0	68.19	57.48	239.54	57.86	84.614
	PBEL_05087	110.93	39.11	76.92	103.03	55.3	77.058
	PBEL_00483	67.61	21.19	89.29	74.42	89.87	68.476
	PBEL_01030	82.9	0	98.54	102.66	0	56.82
	PBEL_05094	0	103.17	43.49	45.3	0	38.392
	PBEL_03146	15.11	42.62	35.93	37.43	24.11	31.04
	PBEL_06396	20.84	0	0	0	0	4.168

## Sheet: 6DPI
		6DPI1	6DPI2	6DPI3	6DPI4
	Name	TPM	TPM	TPM	TPM
	actin	139470	95020.9	152290	106656
	beta tubulin	14590.7	16078.6	11184.2	16645.9
	fumarate hydratase	3886.77	5189.87	4999.87	5094.12
	pyruvate dehydrogenase E1 component subunit beta	4543.54	6959.39	4331.16	5856.92
	pyruvate dehydrogenase E1 component subunit alpha	10720.1	15924.7	7599.57	13742.9
	dihydrolipoamide succinyltransferase	4752.25	6895.18	4394.83	6790.88
	aconitate hydratase	6353.93	10980.5	7494.85	8278.08
	RMX69459.1	119.59	451.45	510.71	187.87
	PBEL_02217	4466.25	3102.72	4092.21	2683.38
	belSWEET1	716.98	953.31	386.75	863.79
	belSWEET5	119.84	104.4	61.41	129.09
	PBEL_RMX67759	3818.05	5241.83	3404.42	6508.5
	PBEL_06204	3899.4	12810	3075.07	8856.75
	PBEL_06401	1340.27	1069.23	2024.32	1453.23
	PBEL_06624	983.99	1285.79	882.44	1230.31
	PBEL_07065	1587.17	2073.96	2426.19	1833.56
	PBEL_07198	229.84	934.35	242.1	422.95
	PBEL_07339	7113.05	10165.1	3471.52	8129.65
	PBEL_08057	1019.74	1241.81	813.95	1038.8
	PBEL_08678	3835.29	3027.13	3099.79	3465.92
	PBEL_08706	2475.65	2817.99	2780.46	2300.09
	PBEL_06664	2368.1	2488.98	2308.36	2564.78
	PBEL_00747	437.11	740.99	423.78	715.83
	PBEL_00785	7128.37	5291.33	8688.85	8496.55
	PBEL_01494	996.22	1354.36	1469.67	1483.68
	PBEL_02164	934.52	1282.82	653.04	1277.4
	PBEL_02596	2103.43	2071.38	2021.07	1754.77
	PBEL_03146	60.73	246.89	103.74	81.77
	PBEL_02357	548.72	584.23	273.38	800.42
	PBEL_00046	117.78	410.41	234.72	308.37
	PBEL_00075	767.61	1294.92	577.55	1255.06
	PBEL_00144	704.09	1160.41	674.49	668.34
	PBEL_00200	1688.82	1730.81	2195.42	1722.22
	PBEL_00274	776.04	1008.32	522.38	735
	PBEL_00365	774.59	1144.7	1169.55	1042.98
	PBEL_00376	1792.17	1892.98	1635.9	1643.96
	PBEL_00419	1594.07	1388.65	1235.41	1324.95
	PBEL_00475	706.69	992.53	849.93	970.97
	PBEL_00481	2135.06	4227.1	1815.23	3391.02
	PBEL_00483	196.23	223.54	251.39	213.41
	PBEL_00544	3315.99	1254.92	3203.57	1829.91
	PBEL_00683	1136.13	1854.43	505.61	1698.89
	PBEL_00599	11334.3	6815.5	12753.8	8407.42
	PBEL_00624	723.74	1856.41	858.53	1470.8
	PBEL_00715	6912.8	5506.49	9442.02	5794.92
	PBEL_00739	1883.98	1537.7	1913.5	1942.58
	PBEL_00741	3688.47	6276.59	3751.53	4290.07
	PBEL_00807	6753.27	7350.23	6763.76	8046.56
	PBEL_00909	654.08	197.24	322.3	338.74
	PBEL_00927	454.83	648.36	406.13	621.71
	PBEL_00963	1076.2	1766.56	900.18	1401.2
	PBEL_00959	3118.63	2422.33	2696.39	2885.68
	PBEL_00956	2523.58	2492.81	2626.84	2427.15
	PBEL_01022	1824.89	1734.24	1761.03	1771.1
	PBEL_01049	2072.33	4412.91	1581.15	3602.71
	PBEL_01030	111.05	290.22	106.7	112.15
	PBEL_01119	739.62	1367.51	947.55	1097.52
	PBEL_01201	1758.47	2370.74	1627.04	1785.23
	PBEL_01209	522.59	1408.42	564.9	1275.4
	PBEL_01172	7466.11	5203.2	8186.57	7022.4
	PBEL_01212	3958.31	5262.35	5152.57	6089.74
	PBEL_01324	7611.26	5471.17	5197.76	6304.28
	PBEL_01312	216.79	998.23	495.96	729.78
	PBEL_01386	867.87	1333.23	478.22	1086.92
	PBEL_01371	6597.71	12661.6	3284.77	8531.98
	PBEL_01652	630.29	569.4	358.88	675.8
	PBEL_01602	20422.3	16819.5	13957.7	17732
	PBEL_02039	3974.2	4292.97	2973.42	4216.79
	PBEL_02094	385.59	483.7	296.4	394.59
	PBEL_02223	6713.51	5291.39	5626.14	4984.32
	PBEL_02320	1551.18	1366.65	1445.28	1530.9
	PBEL_02348	222.1	668.11	320.11	378.5
	PBEL_02400	6804.8	2840.46	5509.19	3785.96
	PBEL_02500	2238.25	1978.5	2108.45	1739.59
	PBEL_02545	1991.04	1716.02	1248.26	2067.75
	PBEL_02658	2787.1	2807.82	3206.29	2769.94
	PBEL_02680	1763.07	2495.8	1848.05	2050.25
	PBEL_02844	395.44	859.73	264.13	409.58
	PBEL_02874	2546.51	2393.48	2146.32	2616.77
	PBEL_03069	1094.87	786.87	280.53	921.4
	PBEL_03298	1482.48	2053.07	1473.14	1567.5
	PBEL_03415	1624.87	1640.68	1466.63	1491.74
	PBEL_03439	989.36	5431.13	945.59	3668.76
	PBEL_03699	135.66	130	86.9	164.4
	PBEL_03762	2145.22	2471.61	2511.89	2282.88
	PBEL_03887	1530.75	2736.55	1909.93	2921.46
	PBEL_03868	11889	8276.66	11325.8	9457.99
	PBEL_03892	462.18	723.87	459.84	446.89
	PBEL_04098	2812.23	4899.67	2973.52	6308.35
	PBEL_04157	3360.95	2663.39	3014.07	3102.16
	PBEL_04194	56.43	159.77	36.15	113.98
	PBEL_04315	730.2	1285.45	662.63	1495.3
	PBEL_04320	577.01	460.76	451.74	722.98
	PBEL_04416	1752.42	1800.6	1611.85	2102.49
	PBEL_04450	620.33	1266.55	943.74	1592.25
	PBEL_04500	541.95	730.29	282.06	524.49
	PBEL_04638	346.41	132.78	390.55	223.89
	PBEL_04639	1244.35	1058.49	1537.91	1241.86
	PBEL_04699	355	634.36	268.21	508.65
	PBEL_04700	901.73	677.18	657.29	690.83
	PBEL_04830	1375.48	1325.31	1228.18	1164.57
	PBEL_04746	786.23	1237.26	519.88	922.06
	PBEL_04999	647.8	902.91	719.26	1027.32
	PBEL_05059	4185.75	2503.72	5708.46	2844.03
	PBEL_05094	18.38	128.07	141.26	37.12
	PBEL_05087	157.89	938.51	71.39	200.09
	PBEL_05166	413.9	371.83	414.26	531.19
	PBEL_05170	2446.75	1909.43	3036.65	2350.8
	PBEL_05208	1559.36	2382.3	954.15	2099.68
	PBEL_05368	367.67	686.33	381.31	530.43
	PBEL_05371	371.43	1640.95	203.94	678.75
	PBEL_05328	1523.28	1779.84	882.83	1603.43
	PBEL_05399	709.37	849.69	681.6	925.32
	PBEL_05313	1581.06	1813.47	776.46	1774.08
	PBEL_05484	6100.93	5231.13	4830.16	4642.8
	PBEL_05535	1272.59	988.39	1080.36	867.09
	PBEL_05539	2883.28	3398.22	3476.57	3282.85
	PBEL_05523	7922.46	8172.87	8241.86	9745.2
	PBEL_05701	12786	21018.5	19564.1	28870.2
	PBEL_05737	125.89	328.99	161.28	402.58
	PBEL_05871	3859.01	3869.61	3912.43	3439.18
	PBEL_05923	2456.06	2596.55	2932.69	2392.01
	PBEL_06059	1995.91	2242.02	2085.99	2157.06
	PBEL_06099	3324.38	3614.53	2177.51	4055.57
	PBEL_06113	518.24	571.84	634.42	496.22
	PBEL_06279	1696.35	1865.12	1139.37	1829.52
	PBEL_06281	759.82	967.4	611.51	950.96
	PBEL_06327	1980.05	1937.84	1503.23	1909.09
	PBEL_06396	27.91	72.95	17.88	18.79
	PBEL_06410	2544.07	2327.04	1937.46	2474.03
	PBEL_06418	7536.54	7804.1	8410.43	8121.55
	PBEL_06413	22540.2	23728	22368.3	24292.7
	PBEL_06556	425.76	622.15	651.02	591.78
	PBEL_06609	1208.52	1716.26	1080.56	1572.18
	PBEL_06722	564.36	1332.16	676.37	625.08
	PBEL_06770	2098.86	2166.98	2124.57	1936.41
	PBEL_06870	390.85	1046.67	630.55	682.21
	PBEL_06886	1590.92	1487.32	1806.19	1994.14
	PBEL_07093	6357.74	5561.73	4996.57	5107.64
	PBEL_07112	1314.29	949.45	1540.04	1327.27
	PBEL_07143	245.3	700.02	270.92	261.96
	PBEL_07103	1354.87	1209.78	1648.97	1311.23
	PBEL_07068	623.07	723.7	589.17	439.46
	PBEL_07073	1537.31	1389.74	1356.34	1435.32
	PBEL_07052	983.21	1244.62	649.49	1323.9
	PBEL_07211	3590.02	3442.65	4858.91	3674.19
	PBEL_07278	232.59	575.87	125.47	436.81
	PBEL_07400	6999.29	8633.38	5237.36	7391.58
	PBEL_07356	1609.78	977.95	1112.58	1368.99
	PBEL_07387	1245.57	1751.78	499.87	1535.71
	PBEL_07454	242.92	126.97	248.97	98.13
	PBEL_07496	1214.05	757.68	1555.36	890.55
	PBEL_07645	9009.7	5736.36	11116.2	5857.72
	PBEL_07598	311.63	497.71	399.24	431.27
	PBEL_07635	6444.52	7754.81	6135.98	7968.48
	PBEL_07960	366.47	541.74	298.77	478.49
	PBEL_07958	1612.95	2244.26	1879.85	2511.19
	PBEL_07973	11885	20354.6	14477.9	16124.1
	PBEL_08012	181299	126808	171133	147873
	PBEL_08017	1811.48	1792.54	1825.05	1835.29
	PBEL_08234	1487.7	1798.03	1236.28	1831.74
	PBEL_08432	2575.66	3216.95	3220.25	3791.96
	PBEL_08324	2652.58	3038.22	2816.19	2736.65
	PBEL_08440	586.13	868.02	403.61	616.58
	RMX62676.for	2046.38	1394.37	2647.64	1800.59
	PBEL_08590	949.1	1797.94	772.01	1643.09
	PBEL_08700	2947.59	2139.79	3220.91	2354.12
	PBEL_08734	2848.69	3953.73	3608.3	3846.59
	PBEL_08726	1035.3	3255.97	809.3	2020.17
	PBEL_08758	4770.13	4155.43	4753.12	5233.53
	PBEL_04756	833.94	1556.74	801.29	1323.42
	PBEL_02508	811.62	1563.33	774.07	1171.78
	PBEL_08641	384.41	781.36	656.63	891.43
	PBEL_05901	5871.8	7400.62	5299.57	7027.89
	PBEL_03010	1153.89	1058.1	739.14	735.97
	PBEL_08469	467.85	783.77	968.23	581.5
	PBEL_06558	1295.59	1821.66	698.87	1683.3
	PBEL_01047	5079.3	4944.19	4696.53	5188.93
	PBEL_05513	15662.2	15274.2	12448.6	13083.8
	PBEL_01210	4072.7	3979.79	3357.45	4399.03
	PBEL_05490	823.47	1482.53	520.45	864.86

## Sheet: 6DPI RANK
	PBEL_08012	181299	126808	171133	147873	156778	24391.7
	actin	139470	95020.9	152290	106656	123359	26948
	PBEL_06413	22540.2	23728	22368.3	24292.7	23232.3	930.138
	PBEL_05701	12786	21018.5	19564.1	28870.2	20559.7	6600.43
	PBEL_01602	20422.3	16819.5	13957.7	17732	17232.9	2665.76
	PBEL_07973	11885	20354.6	14477.9	16124.1	15710.4	3553.99
	tubB	14590.7	16078.6	11184.2	16645.9	14624.9	2452.02
	PBEL_05513	15662.2	15274.2	12448.6	13083.8	14117.2	1589.31
	pyruvate_Alpha	10720.1	15924.7	7599.57	13742.9	11996.8	3625.98
	PBEL_03868	11889	8276.66	11325.8	9457.99	10237.4	1669.76
	PBEL_00599	11334.3	6815.5	12753.8	8407.42	9827.77	2703.26
	PBEL_05523	7922.46	8172.87	8241.86	9745.2	8520.6	827.854
	aconitate	6353.93	10980.5	7494.85	8278.08	8276.84	1967.98
	PBEL_06418	7536.54	7804.1	8410.43	8121.55	7968.15	379.624
	PBEL_07645	9009.7	5736.36	11116.2	5857.72	7930	2609.22
	PBEL_01371	6597.71	12661.6	3284.77	8531.98	7769.01	3915.77
	PBEL_00785	7128.37	5291.33	8688.85	8496.55	7401.28	1568.84
	PBEL_00807	6753.27	7350.23	6763.76	8046.56	7228.46	612.608
	PBEL_07339	7113.05	10165.1	3471.52	8129.65	7219.83	2802.59
	PBEL_06204	3899.4	12810	3075.07	8856.75	7160.29	4550.42
	PBEL_07635	6444.52	7754.81	6135.98	7968.48	7075.95	920.092
	PBEL_07400	6999.29	8633.38	5237.36	7391.58	7065.4	1403.69
	PBEL_01172	7466.11	5203.2	8186.57	7022.4	6969.57	1271.55
	PBEL_00715	6912.8	5506.49	9442.02	5794.92	6914.06	1791.12
	PBEL_05901	5871.8	7400.62	5299.57	7027.89	6399.97	980.719
	PBEL_01324	7611.26	5471.17	5197.76	6304.28	6146.12	1084.22
	dihydro	4752.25	6895.18	4394.83	6790.88	5708.28	1319.08
	PBEL_02223	6713.51	5291.39	5626.14	4984.32	5653.84	753.502
	PBEL_07093	6357.74	5561.73	4996.57	5107.64	5505.92	618.271
	pyruvate_beta	4543.54	6959.39	4331.16	5856.92	5422.75	1226.7
	PBEL_05484	6100.93	5231.13	4830.16	4642.8	5201.26	648.046
	PBEL_01212	3958.31	5262.35	5152.57	6089.74	5115.74	877.719
	PBEL_01047	5079.3	4944.19	4696.53	5188.93	4977.24	212.226
	fumarate	3886.77	5189.87	4999.87	5094.12	4792.66	608.886
	PBEL_RMX67759	3818.05	5241.83	3404.42	6508.5	4743.2	1415.76
	PBEL_02400	6804.8	2840.46	5509.19	3785.96	4735.1	1767.62
	PBEL_08758	4770.13	4155.43	4753.12	5233.53	4728.05	441.891
	PBEL_00741	3688.47	6276.59	3751.53	4290.07	4501.66	1213.69
	PBEL_04098	2812.23	4899.67	2973.52	6308.35	4248.44	1668.88
	PBEL_01210	4072.7	3979.79	3357.45	4399.03	3952.24	435.38
	PBEL_07211	3590.02	3442.65	4858.91	3674.19	3891.44	652.038
	PBEL_02039	3974.2	4292.97	2973.42	4216.79	3864.35	609.304
	PBEL_05059	4185.75	2503.72	5708.46	2844.03	3810.49	1458.86
	PBEL_05871	3859.01	3869.61	3912.43	3439.18	3770.06	221.791
	PBEL_02217	4466.25	3102.72	4092.21	2683.38	3586.14	832.54
	PBEL_08734	2848.69	3953.73	3608.3	3846.59	3564.33	498.457
	PBEL_08678	3835.29	3027.13	3099.79	3465.92	3357.03	372.199
	PBEL_06099	3324.38	3614.53	2177.51	4055.57	3293	802.122
	PBEL_05539	2883.28	3398.22	3476.57	3282.85	3260.23	263.595
	PBEL_08432	2575.66	3216.95	3220.25	3791.96	3201.2	496.96
	PBEL_04157	3360.95	2663.39	3014.07	3102.16	3035.14	288.263
	PBEL_01049	2072.33	4412.91	1581.15	3602.71	2917.27	1317.31
	PBEL_02658	2787.1	2807.82	3206.29	2769.94	2892.79
	PBEL_00481	2135.06	4227.1	1815.23	3391.02	2892.1
	PBEL_08324	2652.58	3038.22	2816.19	2736.65	2810.91
	PBEL_00959	3118.63	2422.33	2696.39	2885.68	2780.76
	PBEL_03439	989.36	5431.13	945.59	3668.76	2758.71
	PBEL_08700	2947.59	2139.79	3220.91	2354.12	2665.6
	PBEL_05923	2456.06	2596.55	2932.69	2392.01	2594.33
	PBEL_08706	2475.65	2817.99	2780.46	2300.09	2593.55
	PBEL_00956	2523.58	2492.81	2626.84	2427.15	2517.59
	PBEL_05170	2446.75	1909.43	3036.65	2350.8	2435.91
	PBEL_06664	2368.1	2488.98	2308.36	2564.78	2432.56
	PBEL_02874	2546.51	2393.48	2146.32	2616.77	2425.77
	PBEL_00544	3315.99	1254.92	3203.57	1829.91	2401.1
	PBEL_03762	2145.22	2471.61	2511.89	2282.88	2352.9
	PBEL_06410	2544.07	2327.04	1937.46	2474.03	2320.65
	PBEL_03887	1530.75	2736.55	1909.93	2921.46	2274.67
	PBEL_06059	1995.91	2242.02	2085.99	2157.06	2120.24
	PBEL_06770	2098.86	2166.98	2124.57	1936.41	2081.7
	PBEL_07958	1612.95	2244.26	1879.85	2511.19	2062.06
	PBEL_02680	1763.07	2495.8	1848.05	2050.25	2039.29
	PBEL_02500	2238.25	1978.5	2108.45	1739.59	2016.2
	PBEL_02596	2103.43	2071.38	2021.07	1754.77	1987.66
	PBEL_07065	1587.17	2073.96	2426.19	1833.56	1980.22
	RMX62676.for	2046.38	1394.37	2647.64	1800.59	1972.24
	PBEL_01201	1758.47	2370.74	1627.04	1785.23	1885.37
	PBEL_00200	1688.82	1730.81	2195.42	1722.22	1834.32
	PBEL_06327	1980.05	1937.84	1503.23	1909.09	1832.55
	PBEL_00739	1883.98	1537.7	1913.5	1942.58	1819.44
	PBEL_04416	1752.42	1800.6	1611.85	2102.49	1816.84
	PBEL_08017	1811.48	1792.54	1825.05	1835.29	1816.09
	PBEL_08726	1035.3	3255.97	809.3	2020.17	1780.18
	PBEL_01022	1824.89	1734.24	1761.03	1771.1	1772.82
	PBEL_02545	1991.04	1716.02	1248.26	2067.75	1755.77
	PBEL_05208	1559.36	2382.3	954.15	2099.68	1748.87
	PBEL_00376	1792.17	1892.98	1635.9	1643.96	1741.25
	PBEL_06886	1590.92	1487.32	1806.19	1994.14	1719.64
	PBEL_03298	1482.48	2053.07	1473.14	1567.5	1644.05
	PBEL_06279	1696.35	1865.12	1139.37	1829.52	1632.59
	PBEL_08234	1487.7	1798.03	1236.28	1831.74	1588.44
	PBEL_03415	1624.87	1640.68	1466.63	1491.74	1555.98
	PBEL_05313	1581.06	1813.47	776.46	1774.08	1486.27
	PBEL_02320	1551.18	1366.65	1445.28	1530.9	1473.5
	PBEL_06401	1340.27	1069.23	2024.32	1453.23	1471.76
	PBEL_05328	1523.28	1779.84	882.83	1603.43	1447.35
	PBEL_07073	1537.31	1389.74	1356.34	1435.32	1429.68
	PBEL_06609	1208.52	1716.26	1080.56	1572.18	1394.38
	PBEL_00419	1594.07	1388.65	1235.41	1324.95	1385.77
	PBEL_07103	1354.87	1209.78	1648.97	1311.23	1381.21
	PBEL_06558	1295.59	1821.66	698.87	1683.3	1374.86
	PBEL_01494	996.22	1354.36	1469.67	1483.68	1325.98
	PBEL_00683	1136.13	1854.43	505.61	1698.89	1298.77
	PBEL_08590	949.1	1797.94	772.01	1643.09	1290.54
	PBEL_00963	1076.2	1766.56	900.18	1401.2	1286.04
	PBEL_07112	1314.29	949.45	1540.04	1327.27	1282.76
	PBEL_04830	1375.48	1325.31	1228.18	1164.57	1273.38
	PBEL_04639	1244.35	1058.49	1537.91	1241.86	1270.65
	PBEL_07356	1609.78	977.95	1112.58	1368.99	1267.33
	PBEL_07387	1245.57	1751.78	499.87	1535.71	1258.23
	PBEL_00624	723.74	1856.41	858.53	1470.8	1227.37
	PBEL_04756	833.94	1556.74	801.29	1323.42	1128.85
	PBEL_04450	620.33	1266.55	943.74	1592.25	1105.72
	PBEL_07496	1214.05	757.68	1555.36	890.55	1104.41
	PBEL_06624	983.99	1285.79	882.44	1230.31	1095.63
	PBEL_02508	811.62	1563.33	774.07	1171.78	1080.2
	PBEL_05535	1272.59	988.39	1080.36	867.09	1052.11
	PBEL_07052	983.21	1244.62	649.49	1323.9	1050.3
	PBEL_04315	730.2	1285.45	662.63	1495.3	1043.39
	PBEL_01119	739.62	1367.51	947.55	1097.52	1038.05
	PBEL_02164	934.52	1282.82	653.04	1277.4	1036.95
	PBEL_00365	774.59	1144.7	1169.55	1042.98	1032.95
	PBEL_08057	1019.74	1241.81	813.95	1038.8	1028.58
	PBEL_00075	767.61	1294.92	577.55	1255.06	973.785
	PBEL_01209	522.59	1408.42	564.9	1275.4	942.828
	PBEL_01386	867.87	1333.23	478.22	1086.92	941.56
	PBEL_05490	823.47	1482.53	520.45	864.86	922.827
	PBEL_03010	1153.89	1058.1	739.14	735.97	921.775
	PBEL_00475	706.69	992.53	849.93	970.97	880.03
	PBEL_04746	786.23	1237.26	519.88	922.06	866.357
	PBEL_04999	647.8	902.91	719.26	1027.32	824.322
	PBEL_06281	759.82	967.4	611.51	950.96	822.423
	PBEL_00144	704.09	1160.41	674.49	668.34	801.832
	PBEL_06722	564.36	1332.16	676.37	625.08	799.492
	PBEL_05399	709.37	849.69	681.6	925.32	791.495
	PBEL_03069	1094.87	786.87	280.53	921.4	770.917
	PBEL_00274	776.04	1008.32	522.38	735	760.435
	PBEL_04700	901.73	677.18	657.29	690.83	731.757
	belSWEET1	716.98	953.31	386.75	863.79	730.207
	PBEL_05371	371.43	1640.95	203.94	678.75	723.768
	PBEL_08469	467.85	783.77	968.23	581.5	700.337
	PBEL_06870	390.85	1046.67	630.55	682.21	687.57
	PBEL_08641	384.41	781.36	656.63	891.43	678.457
	PBEL_08440	586.13	868.02	403.61	616.58	618.585
	PBEL_01312	216.79	998.23	495.96	729.78	610.19
	PBEL_07068	623.07	723.7	589.17	439.46	593.85
	PBEL_00747	437.11	740.99	423.78	715.83	579.428
	PBEL_06556	425.76	622.15	651.02	591.78	572.678
	PBEL_01652	630.29	569.4	358.88	675.8	558.592
	PBEL_06113	518.24	571.84	634.42	496.22	555.18
	PBEL_04320	577.01	460.76	451.74	722.98	553.122
	PBEL_02357	548.72	584.23	273.38	800.42	551.688
	PBEL_00927	454.83	648.36	406.13	621.71	532.758
	PBEL_03892	462.18	723.87	459.84	446.89	523.195
	PBEL_04500	541.95	730.29	282.06	524.49	519.697
	PBEL_05368	367.67	686.33	381.31	530.43	491.435
	PBEL_02844	395.44	859.73	264.13	409.58	482.22
	PBEL_07198	229.84	934.35	242.1	422.95	457.31
	PBEL_04699	355	634.36	268.21	508.65	441.555
	PBEL_05166	413.9	371.83	414.26	531.19	432.795
	PBEL_07960	366.47	541.74	298.77	478.49	421.368
	PBEL_07598	311.63	497.71	399.24	431.27	409.962
	PBEL_02348	222.1	668.11	320.11	378.5	397.205
	PBEL_02094	385.59	483.7	296.4	394.59	390.07
	PBEL_00909	654.08	197.24	322.3	338.74	378.09
	PBEL_07143	245.3	700.02	270.92	261.96	369.55
	PBEL_07278	232.59	575.87	125.47	436.81	342.685
	PBEL_05087	157.89	938.51	71.39	200.09	341.97
	RMX69459.1	119.59	451.45	510.71	187.87	317.405
	PBEL_04638	346.41	132.78	390.55	223.89	273.408
	PBEL_00046	117.78	410.41	234.72	308.37	267.82
	PBEL_05737	125.89	328.99	161.28	402.58	254.685
	PBEL_00483	196.23	223.54	251.39	213.41	221.142
	PBEL_07454	242.92	126.97	248.97	98.13	179.248
	PBEL_01030	111.05	290.22	106.7	112.15	155.03
	PBEL_03699	135.66	130	86.9	164.4	129.24
	PBEL_03146	60.73	246.89	103.74	81.77	123.282
	belSWEET5	119.84	104.4	61.41	129.09	103.685
	PBEL_04194	56.43	159.77	36.15	113.98	91.5825
	PBEL_05094	18.38	128.07	141.26	37.12	81.2075
	PBEL_06396	27.91	72.95	17.88	18.79	34.3825

## Sheet: COMPARE RANK
		3 DPI ranking	6 DPI ranking
		actin	PBEL_08012
		PBEL_08012	actin
		tubB	PBEL_06413
		PBEL_07973	PBEL_05701
		PBEL_00715	PBEL_01602
		pyruvate_Alpha	PBEL_07973
		PBEL_00785	tubB
		PBEL_00544	PBEL_05513
		PBEL_05901	pyruvate_Alpha
		PBEL_05513	PBEL_03868
		PBEL_06418	PBEL_00599
		PBEL_08758	PBEL_05523
		PBEL_01324	aconitate
		PBEL_03868	PBEL_06418
		PBEL_00599	PBEL_07645
		aconitate	PBEL_01371
		PBEL_RMX67759	PBEL_00785
		PBEL_07645	PBEL_00807
		PBEL_06413	PBEL_07339
		PBEL_02223	PBEL_06204
		PBEL_05484	PBEL_07635
		pyruvate_beta	PBEL_07400
		fumarate	PBEL_01172
		PBEL_01212	PBEL_00715
		dihydro	PBEL_05901
		PBEL_01172	PBEL_01324
		PBEL_04098	dihydro
		PBEL_01022	PBEL_02223
		PBEL_00807	PBEL_07093
		PBEL_07093	pyruvate_beta
		PBEL_05701	PBEL_05484
		PBEL_01494	PBEL_01212
		PBEL_02217	PBEL_01047
		PBEL_02596	fumarate
		PBEL_01371	PBEL_RMX67759
		PBEL_05871	PBEL_02400
		PBEL_02658	PBEL_08758
		PBEL_05539	PBEL_00741
		PBEL_07635	PBEL_04098
		PBEL_05059	PBEL_01210
		PBEL_07211	PBEL_07211
		PBEL_04157	PBEL_02039
		PBEL_08734	PBEL_05059
		PBEL_06099	PBEL_05871
		PBEL_01209	PBEL_02217
		PBEL_00739	PBEL_08734
		PBEL_01047	PBEL_08678
		PBEL_00959	PBEL_06099
		PBEL_00956	PBEL_05539
		PBEL_01602	PBEL_08432
