# Supplementary material for: A comparison of transporter gene expression in three species of Peronospora plant pathogens during host infection
Source: PLoS One. 2023 Jun 1;18(6):e0285685. doi: 10.1371/journal.pone.0285685 (PMC10234565; doi:10.1371/journal.pone.0285685)
Supplement: S5 Table — (XLSX) [file pone.0285685.s007.xlsx]

## Sheet: 2DPI
	2DPI-1	2DPI-3	2DPI-4
Name	TPM	TPM	TPM
actin	142431	155825	132042
beta tubulin	23882	21756.2	26013.1
fumarate hydratase	5106.16	4417.41	4400.48
pyruvate dehydrogenase E1 component subunit beta	12775.1	10299	14201.6
pyruvate dehydrogenase E1 component subunit alpha	16563.7	19153.6	17199.7
dihydrolipoamide succinyltransferase	3149.84	3773.05	3068.78
aconitate hydratase	11134.7	11402.2	8719.6
RMX62118	1183.38	1635.53	918.65
RMX62676	773.19	1283.89	552.66
RMX65011	2656.68	4638.73	2249.13
RMX66530	539.09	836.69	464.09
RMX669873	1064.59	1293.7	998.59
RMX62540	52.08	87.03	86.58
RMX63658	1804.77	1977.58	853.85
RQM18454	1496.25	1948.27	1355.15
RMX67566	581.57	710.19	451.72
RMX64516	101.35	143.47	124.21
RMX63059	602.54	762.65	471.84
RMX66990	1521.89	906.17	872.02
RMX63625	1153.54	1190.35	901.62
RMX69796	3973.19	6002.76	3362.62
RMX66541	730.6	827.61	803.41
RMX69937	497.4	631.51	431.09
RMX65662	122.08	172.34	136.01
RMX64785	746.51	931.57	729.14
RMX67846	2545.76	3214.11	2006.03
RMX69615	189.33	381.64	219.07
RMX63748	610.35	645.07	444.22
RMX70343	1135.17	1539.35	1008.42
RMX64487	341.94	326.98	299.47
RMX65663	802.82	1058.16	747.96
RQM11115	323.39	369.92	216.75
RMX69890	1074.46	1158.23	706.43
RMX66614	947.31	1158.72	680.01
RQM09430	596.3	774.52	654.32
RMX65201	97	131.85	119.35
RMX68742	5285.81	5739.83	5415.75
RMX64359	3906.26	5103.59	3333.1
RMX66449	44.38	65.93	41.86
RMX69704	380.57	464.48	363.76
RMX65208	207.37	131.58	128.51
RQM14033	10926.3	11406.8	8692.56
RMX64870	942.98	1181.54	857.19
RMX65259	496.62	689.63	464.26
RMX63096	2459.7	2626.09	1141.81
RMX63488	0	8.66	16.49
RMX65147	2243.7	2627.58	1541.93
RMX64895	1417.29	1308.64	1451.34
RMX68634	28.47	47.77	21.71
RMX69894	424.42	612.55	404.46
RMX63473	746.18	899.04	614.1
RMX64764	667.92	848.93	891.34
RMX67557	170.34	231.53	163.74
RMX65182	482.69	685.92	726.55
RQM11739	1690.64	2738.99	2067.84
RMX68746	15506.5	21892.3	20459.6
RMX66971	344.62	507.71	640.8
RMX66680	452.9	689.08	521.68
RMX62794	1075.12	1019.99	885.79
RMX64517	434.58	599	410.31
RMX67305	2561.79	2397.63	1802.22
RMX62016	895.07	1307.92	854.92
RMX62157	1122.16	1506.43	1003.25
RMX68721	3263.54	4256.66	3509.07
RMX66923	3140.21	3514.59	1409.77
RMX68706	3059.8	2731.6	1335.71
RMX67486	268.87	202.59	298
RMX68411	55.53	90.26	42.98
RMX61997	12.11	10.39	29.68
RMX62802	4556.68	4496.57	5241.96
RMX69205	1216.54	1655.57	1250.85
RMX65290	243.35	271.59	344.4
RMX69904	1967.78	2500.49	1752.91
RMX67250	819.79	1129.78	550.72
RMX68878	216.33	368.83	129.61
RMX68870	211.85	284.29	215.46
RMX65741	237.98	317.54	288.81
RMX66691	544.34	633.25	386.01
RMX66874	982.05	932.82	711.46
RMX63989	1748.41	1709.67	1017.61
RMX68486	1256.03	1124.53	561.57
RQM09407	0	0	0
RMX62801	1.69	6.97	13.28
RMX67468	319.53	325.56	196.53
RMX63648	554.6	604.41	455.16
RMX63078	4.48	18.45	0
RQM11513	55.37	67.43	45.53
RMX64882	59.65	42.18	40.76
RMX68578	278.79	287.02	269.6
RMX69459	228.99	291.88	197.54
RMX65655	26427.3	21857	29778
RMX66016	381.51	466.49	440.06
RMX68414	1239.72	1222.05	1071.92
RMX66879	880.45	1447.95	986.56
RMX63908	1033.25	1086.07	1147.65
RMX64772	1607.64	1922.37	1747.53
RMX69500	1164.22	1126.98	1153.31
RMX63775	842.81	1186.48	699.6
RMX67900	2834.24	2550.93	3598.22
RMX63677	2039.04	2213.52	1887.66
RMX63170	2881.52	3068.11	2549.13
RQM17340	3586.45	4238.68	4699.23
RMX65341	638.07	812.73	707.07
RQM15321	5106.45	6355.77	6898.12
RMX62645	923.3	1090.08	959.22
RMX64001	2608.77	2897.66	3921.18
RMX69240	316.52	413.79	381.26
RMX67221	103791	85218.2	105091
RMX66660	464.03	523.82	442.98
RMX68319	1744.78	2273.15	1826.74
RMX69262	3359.75	4050.4	3205.27
RMX68715	1467.23	2094.61	1626.86
RMX66974	764.94	1178.5	822.76
RMX65717	770.89	798.25	900.41
RMX67668	10086.8	11819.8	10904.2
RMX70174	1157.04	921.09	1263.02
RMX70371	1879.22	2413.47	3077.76
RMX63861	8930.92	11781.7	10826.6
RMX67457	6096.42	6030.55	8328.56
RMX69117	6058.15	7619.32	4650.86
RMX66310	1195.77	1424.37	1453.37
RMX67203	913.74	1167.07	842.75
RMX61971	948.03	1340.48	788.73
RMX65273	6453.29	5530.05	4089.58
RMX65128	306.12	371.44	217.45
RMX65573	411.36	657.06	315.6
RMX66853	340.71	436.37	205.28
RMX64284	478.5	566.6	316.15
RMX65554	202.2	321.02	256.32
RMX65888	981.34	1372.39	925.98
RQM11053	300.48	284.68	227.73
RMX65217	980.46	1278.75	971.38
RMX66945	794.1	814.62	764.67
RQM16367	13745.9	11345.1	11186.2
RMX65497	361.31	469.04	214.79
RMX65775	527.22	1034.53	377.56
RMX68982	834.7	798.71	346.47
RMX68791	1476.92	1569.63	1342.79
RMX70362	2227.83	2073.27	1383.66
RMX67545	3317.77	3270.41	2739.08
RMX65758	3814.73	4555.22	4602.97
RMX70350	817.75	815.39	757.22
RMX67892	669.18	694.74	718.38
RMX67502	17.51	13.52	27.89
RMX62154	5309.69	6819.51	4067.77
RMX68444	152.71	194.87	86.46
RMX66074	2577.03	2602.4	1290.68
RQM14068	370.2	516.58	379.78
RMX68254	1152.58	1102.03	985.07
RMX63028	553.76	728.46	565.55
RMX66694	268.87	405.99	245.28
RMX66844	135.26	208.54	126.85
RMX66856	4551.79	5252.56	4181.19
RMX62880	3025.94	3182.31	1750.61
RMX65272	2542.26	7058.62	3744.99
RMX67704	768.98	965.92	749.81
RMX67701	152.6	119.49	124.33
RMX68230	608.25	1457.46	1009.39
RMX64730	605.98	989.57	640.22
RMX68750	405.36	519.69	252.46
RMX68474	121.34	174.89	118.97
RQM16675	105.76	86.54	179.46
RQM18796	597.62	634.95	750
RMX67759	289.67	715.47	356.88
RMX63672	218.73	264.98	168.4
RMX65291	1619.58	1803.91	1445.09
RMX64413	517.17	408.74	245.85
RMX65525	480.52	563.93	302.09
RMX67547	0	0	0
RMX70088	376.7	592.76	729.66
RMX67977	2448.05	3668.54	1652.17
RMX69135	530.2	799	350.32
RMX63647	239.65	158.27	47.66
RMX69622	169.16	214.11	172.32
RMX64256	222.42	286.23	162.37
RMX70078	209.53	253.46	141.23
RMX62593	6491.62	7135.04	3327.73
RMX64255	959.98	1073.4	740.2
RQM15660	798.13	631.11	569.11
tabSWEET5	627.07	776.69	566.2
tabSWEET1	571.73	573.33	496.78

## Sheet: 2DPI RANK
actin	142431	155825	132042	143432	11922.8
RMX67221	103791	85218.2	105091	98033.3	11117.2
RMX65655	26427.3	21857	29778	26020.8	3976.12
tubB	23882	21756.2	26013.1	23883.7	2128.44
RMX68746	15506.5	21892.3	20459.6	19286.1	3350.75
pyruvate_Alpha	16563.7	19153.6	17199.7	17639	1349.67
pyruvate_beta	12775.1	10299	14201.6	12425.2	1974.68
RQM16367	13745.9	11345.1	11186.2	12092.4	1434.15
RMX67668	10086.8	11819.8	10904.2	10936.9	866.999
RMX63861	8930.92	11781.7	10826.6	10513.1	1451.03
aconitate	11134.7	11402.2	8719.6	10418.8	1477.63
RQM14033	10926.3	11406.8	8692.56	10341.9	1448.43
RMX67457	6096.42	6030.55	8328.56	6818.51	1308.16
RQM15321	5106.45	6355.77	6898.12	6120.11	918.788
RMX69117	6058.15	7619.32	4650.86	6109.44	1484.89
RMX62593	6491.62	7135.04	3327.73	5651.46	2037.96
RMX68742	5285.81	5739.83	5415.75	5480.46	233.826
RMX62154	5309.69	6819.51	4067.77	5398.99	1378.04
RMX65273	6453.29	5530.05	4089.58	5357.64	1191.25
RMX62802	4556.68	4496.57	5241.96	4765.07	414.091
RMX66856	4551.79	5252.56	4181.19	4661.85	544.098
fumarate	5106.16	4417.41	4400.48	4641.35	402.626
RMX65272	2542.26	7058.62	3744.99	4448.62	2338.95
RMX69796	3973.19	6002.76	3362.62	4446.19	1382.17
RMX65758	3814.73	4555.22	4602.97	4324.31	441.952
RQM17340	3586.45	4238.68	4699.23	4174.79	559.135
RMX64359	3906.26	5103.59	3333.1	4114.32	903.396
RMX68721	3263.54	4256.66	3509.07	3676.42	517.279
RMX69262	3359.75	4050.4	3205.27	3538.47	450.02
dihydro	3149.84	3773.05	3068.78	3330.56	385.348
RMX65011	2656.68	4638.73	2249.13	3181.51	1278.33
RMX64001	2608.77	2897.66	3921.18	3142.54	689.622
RMX67545	3317.77	3270.41	2739.08	3109.09	321.309
RMX67900	2834.24	2550.93	3598.22	2994.46	541.717
RMX63170	2881.52	3068.11	2549.13	2832.92	262.881
RMX66923	3140.21	3514.59	1409.77	2688.19	1122.86
RMX62880	3025.94	3182.31	1750.61	2652.95	785.354
RMX67977	2448.05	3668.54	1652.17	2589.59	1015.61
RMX67846	2545.76	3214.11	2006.03	2588.63	605.18
RMX70371	1879.22	2413.47	3077.76	2456.82	600.445
RMX68706	3059.8	2731.6	1335.71	2375.7	915.488
RMX67305	2561.79	2397.63	1802.22	2253.88	399.668
RQM11739	1690.64	2738.99	2067.84	2165.82	530.999
RMX66074	2577.03	2602.4	1290.68	2156.7	750.105
RMX65147	2243.7	2627.58	1541.93	2137.74	550.527
RMX63096	2459.7	2626.09	1141.81	2075.87	813.184
RMX69904	1967.78	2500.49	1752.91	2073.73	384.886
RMX63677	2039.04	2213.52	1887.66	2046.74	163.066
RMX68319	1744.78	2273.15	1826.74	1948.22	284.363
RMX70362	2227.83	2073.27	1383.66	1894.92	449.458
RMX64772	1607.64	1922.37	1747.53	1759.18	157.688
RMX68715	1467.23	2094.61	1626.86	1729.57	326.057
RMX65291	1619.58	1803.91	1445.09	1622.86
RQM18454	1496.25	1948.27	1355.15	1599.89
RMX63658	1804.77	1977.58	853.85	1545.4
RMX63989	1748.41	1709.67	1017.61	1491.9
RMX68791	1476.92	1569.63	1342.79	1463.11
RMX64895	1417.29	1308.64	1451.34	1392.42
RMX69205	1216.54	1655.57	1250.85	1374.32
RMX66310	1195.77	1424.37	1453.37	1357.84
RMX62118	1183.38	1635.53	918.65	1245.85
RMX70343	1135.17	1539.35	1008.42	1227.65
RMX62157	1122.16	1506.43	1003.25	1210.61
RMX68414	1239.72	1222.05	1071.92	1177.9
RMX69500	1164.22	1126.98	1153.31	1148.17
RMX669873	1064.59	1293.7	998.59	1118.96
RMX70174	1157.04	921.09	1263.02	1113.72
RMX66879	880.45	1447.95	986.56	1104.99
RMX66990	1521.89	906.17	872.02	1100.03
RMX65888	981.34	1372.39	925.98	1093.24
RMX63908	1033.25	1086.07	1147.65	1088.99
RMX63625	1153.54	1190.35	901.62	1081.84
RMX68254	1152.58	1102.03	985.07	1079.89
RMX65217	980.46	1278.75	971.38	1076.86
RMX61971	948.03	1340.48	788.73	1025.75
RMX68230	608.25	1457.46	1009.39	1025.03
RMX62016	895.07	1307.92	854.92	1019.3
RMX64870	942.98	1181.54	857.19	993.903
RMX62794	1075.12	1019.99	885.79	993.633
RMX62645	923.3	1090.08	959.22	990.867
RMX68486	1256.03	1124.53	561.57	980.71
RMX69890	1074.46	1158.23	706.43	979.707
RMX67203	913.74	1167.07	842.75	974.52
RMX66614	947.31	1158.72	680.01	928.68
RMX64255	959.98	1073.4	740.2	924.527
RMX66974	764.94	1178.5	822.76	922.067
RMX63775	842.81	1186.48	699.6	909.63
RMX66874	982.05	932.82	711.46	875.443
RMX62676	773.19	1283.89	552.66	869.913
RMX65663	802.82	1058.16	747.96	869.647
RMX67250	819.79	1129.78	550.72	833.43
RMX67704	768.98	965.92	749.81	828.237
RMX65717	770.89	798.25	900.41	823.183
RMX64764	667.92	848.93	891.34	802.73
RMX64785	746.51	931.57	729.14	802.407
RMX70350	817.75	815.39	757.22	796.787
RMX66945	794.1	814.62	764.67	791.13
RMX66541	730.6	827.61	803.41	787.207
RMX63473	746.18	899.04	614.1	753.107
RMX64730	605.98	989.57	640.22	745.257
RMX65341	638.07	812.73	707.07	719.29
RMX67892	669.18	694.74	718.38	694.1
RQM09430	596.3	774.52	654.32	675.047
RQM15660	798.13	631.11	569.11	666.117
RQM18796	597.62	634.95	750	660.857
RMX68982	834.7	798.71	346.47	659.96
tabSWEET5	627.07	776.69	566.2	656.653
RMX65775	527.22	1034.53	377.56	646.437
RMX65182	482.69	685.92	726.55	631.72
RMX63028	553.76	728.46	565.55	615.923
RMX66530	539.09	836.69	464.09	613.29
RMX63059	602.54	762.65	471.84	612.343
RMX67566	581.57	710.19	451.72	581.16
RMX63748	610.35	645.07	444.22	566.547
RMX70088	376.7	592.76	729.66	566.373
RMX69135	530.2	799	350.32	559.84
RMX66680	452.9	689.08	521.68	554.553
RMX65259	496.62	689.63	464.26	550.17
tabSWEET1	571.73	573.33	496.78	547.28
RMX63648	554.6	604.41	455.16	538.057
RMX66691	544.34	633.25	386.01	521.2
RMX69937	497.4	631.51	431.09	520
RMX66971	344.62	507.71	640.8	497.71
RMX64517	434.58	599	410.31	481.297
RMX69894	424.42	612.55	404.46	480.477
RMX66660	464.03	523.82	442.98	476.943
RMX65573	411.36	657.06	315.6	461.34
RMX67759	289.67	715.47	356.88	454.007
RMX64284	478.5	566.6	316.15	453.75
RMX65525	480.52	563.93	302.09	448.847
RMX66016	381.51	466.49	440.06	429.353
RQM14068	370.2	516.58	379.78	422.187
RMX69704	380.57	464.48	363.76	402.937
RMX68750	405.36	519.69	252.46	392.503
RMX64413	517.17	408.74	245.85	390.587
RMX69240	316.52	413.79	381.26	370.523
RMX65497	361.31	469.04	214.79	348.38
RMX66853	340.71	436.37	205.28	327.453
RMX64487	341.94	326.98	299.47	322.797
RMX66694	268.87	405.99	245.28	306.713
RQM11115	323.39	369.92	216.75	303.353
RMX65128	306.12	371.44	217.45	298.337
RMX65290	243.35	271.59	344.4	286.447
RMX65741	237.98	317.54	288.81	281.443
RMX67468	319.53	325.56	196.53	280.54
RMX68578	278.79	287.02	269.6	278.47
RQM11053	300.48	284.68	227.73	270.963
RMX69615	189.33	381.64	219.07	263.347
RMX65554	202.2	321.02	256.32	259.847
RMX67486	268.87	202.59	298	256.487
RMX69459	228.99	291.88	197.54	239.47
RMX68878	216.33	368.83	129.61	238.257
RMX68870	211.85	284.29	215.46	237.2
RMX64256	222.42	286.23	162.37	223.673
RMX63672	218.73	264.98	168.4	217.37
RMX70078	209.53	253.46	141.23	201.407
RMX67557	170.34	231.53	163.74	188.537
RMX69622	169.16	214.11	172.32	185.197
RMX66844	135.26	208.54	126.85	156.883
RMX65208	207.37	131.58	128.51	155.82
RMX63647	239.65	158.27	47.66	148.527
RMX68444	152.71	194.87	86.46	144.68
RMX65662	122.08	172.34	136.01	143.477
RMX68474	121.34	174.89	118.97	138.4
RMX67701	152.6	119.49	124.33	132.14
RQM16675	105.76	86.54	179.46	123.92
RMX64516	101.35	143.47	124.21	123.01
RMX65201	97	131.85	119.35	116.067
RMX62540	52.08	87.03	86.58	75.23
RMX68411	55.53	90.26	42.98	62.9233
RQM11513	55.37	67.43	45.53	56.11
RMX66449	44.38	65.93	41.86	50.7233
RMX64882	59.65	42.18	40.76	47.53
RMX68634	28.47	47.77	21.71	32.65
RMX67502	17.51	13.52	27.89	19.64
RMX61997	12.11	10.39	29.68	17.3933
RMX63488	0	8.66	16.49	8.38333
RMX63078	4.48	18.45	0	7.64333
RMX62801	1.69	6.97	13.28	7.31333
RQM09407	0	0	0	0
RMX67547	0	0	0	0

## Sheet: 5DPI
	5DPI-1	5DPI-2	5DPI-3	5DPI-4
Name	TPM	TPM	TPM	TPM
actin	183125	142212	149048	162057	159111	18001.9
beta tubulin	17273.2	21824.9	22451.2	21108.6	20664.5	2326.46
fumarate hydratase	4769.12	5826.5	6029.92	5366.53	5498.02
pyruvate dehydrogenase E1 component subunit beta	14468	12956.3	12429.9	11968.6	12955.7
pyruvate dehydrogenase E1 component subunit alpha	11923.9	17031.1	17420.9	15742.9	15529.7	2508.54
dihydrolipoamide succinyltransferase	3265.36	3358.58	3484.6	3185.76	3323.58
aconitate hydratase	9106.7	18091.8	18933.8	16972.9	15776.3
RMX62118	2665.3	3481.01	3783.67	3553.18	3370.79
RMX62676	1429.6	1273.86	1476.81	1496.89	1419.29
RMX65011	3840.27	3930.48	3219.74	3024.05	3503.64
RMX66530	948.23	1159.74	1215.45	1024.13	1086.89
RMX69873	1486.38	1461.96	1554.4	1417.76	1480.12
RMX62540	138.92	77.1	116.7	133.72	116.61
RMX63658	2442.43	1631.95	2255.82	1287.65	1904.46	537.768
RQM18454	1674.05	2273.3	2603.84	2335.43	2221.66
RMX67566	1042.57	1013.68	1016.39	993.2	1016.46
RMX64516	266.47	251.62	340.96	352.32	302.842
RMX63059	1117.88	1329.99	1241.24	1096.18	1196.32
RMX66990	987.37	632.59	980.14	344.73	736.207
RMX63625	1908.84	2671.1	2471.31	2406.79	2364.51
RMX69796	6380.34	7551.19	6942.43	6154.42	6757.09	624.526
RMX66541	1148.28	1149.3	1144.47	1296.16	1184.55
RMX69937	461.23	703.26	845.74	825.33	708.89
RMX65662	306.38	327.49	298.69	247.68	295.06
RMX64785	869.87	805.55	918.11	1046.59	910.03
RMX67846	4715.73	5422.01	5158.08	5127.83	5105.91
RMX69615	290.01	288.45	343.81	234.25	289.13
RMX63748	1089.54	922.22	793.37	987.37	948.125
RMX70343	1447.11	1448.46	1666.47	1667.66	1557.42
RMX64487	343.46	375.01	382.82	321.87	355.79
RMX65663	2100.32	1636.49	1390.61	1568.82	1674.06
RQM 11115	1501.98	1940.93	1952.27	1974.73	1842.48
RMX69890	2315.43	1413.17	1722.77	1319.38	1692.69
RMX66614	1227.57	1850.83	1778.51	1714.53	1642.86
RQM09430	896.34	897.13	964.83	1023.67	945.493
RMX65201	323.38	220.18	263.57	211.58	254.677
RMX68742	8124.4	8115.92	8881.37	9055.28	8544.24
RMX64359	5766.87	6372.4	7085.03	7057.32	6570.4
RMX66449	115.21	165.14	181.44	158.94	155.183
RMX69704	530.31	636.16	570.81	656.06	598.335
RMX65208	322.33	350.81	401.05	311.66	346.463
RQM14033	18671.9	15622.5	16550.9	16239.5	16771.2	1324.57
RMX64870	1556.2	2206.65	2269.6	2155.55	2047
RMX65259	1518.3	755.9	886.21	1094.43	1063.71
RMX63096	3120.98	1243.06	2125.62	893.53	1845.8
RMX63488	14.74	14.32	14.45	23.1	16.6525
RMX65147	6616	5331.05	5581.86	5356.46	5721.34
RMX64895	1486.32	1781.81	1695.33	1869.92	1708.35
RMX68634	72.09	93.36	90.58	47.79	75.955
RMX69894	653.56	769.83	695.05	762.66	720.275
RMX63473	2095.54	1610.32	1425.33	1473.57	1651.19
RMX64764	2785.97	666.82	722.45	1078.67	1313.48
RMX67557	503.49	382.87	401.65	353.2	410.303
RMX65182	1906.67	810.19	615.11	943.02	1068.75
RQM11739	2741.9	2078.19	2158.17	2522.41	2375.17
RMX68746	26724.2	18140.8	17529.9	21978.6	21093.4	4238.95
RMX66971	796.73	478.8	418.5	452.88	536.727
RMX66680	1243.54	621.87	605.75	739.44	802.65
RMX62794	1465.01	2316.74	2383.69	2295.68	2115.28
RMX64517	576.8	489.18	665.67	545.26	569.227
RMX67305	4155.07	4448.64	4581.9	4743.36	4482.24
RMX62016	1548.67	1278.04	1335.93	1483.03	1411.42
RMX62157	3487.19	1882.36	2017.07	1932.94	2329.89
RMX68721	5939.99	4258.94	4225.88	4677.17	4775.5
RMX66923	3003.21	1275.55	1640.46	1558.6	1869.45
RMX68706	3076.45	1564.93	1541.39	1674.84	1964.4
RMX67486	466.17	252.09	321.32	369.26	352.21
RMX68411	322.73	145.95	164.01	212.73	211.355
RMX61997	68.98	41.23	41.6	78.99	57.7
RMX62802	7567.06	6068.11	6227.57	6104.98	6491.93
RMX69205	1344.2	1649.76	1676.71	2130.32	1700.25
RMX65290	489.61	405.89	586.49	680.04	540.507
RMX69904	4326.28	3295.82	3441.64	3242.96	3576.68
RMX67250	1379.94	1363.65	1241.91	1340.32	1331.45
RMX68878	201.63	167.58	208.43	167.41	186.263
RMX68870	360.25	224.29	306	245.35	283.972
RMX65741	530.91	496.76	405.97	498.25	482.973
RMX66691	678.1	817.92	835.15	756.98	772.038
RMX66874	1280.75	1365.67	1702.43	1871.16	1555
RMX63989	946.62	597.62	817.59	421.83	695.915
RMX68486	1525.34	2129.64	1878.41	1918.71	1863.02
RMX62801	20.78	21.14	15.52	23.26	20.175
RMX67468	417.45	464.02	513.69	512.42	476.895
RMX63648	1108.78	1387.61	1312.95	1241.05	1262.6
RMX63078	31.41	15.25	10.26	30.76	21.92
RQM11513	175.33	135.83	155.47	176.62	160.812
RMX64882	82.38	100.52	80.73	62.06	81.4225
RMX68578	321.32	470.3	474.57	403.86	417.513
RMX69459	387.05	594.05	603.7	607.53	548.082
RMX65655	21278.4	27130.5	25143.2	24801.4	24588.4	2433.89
RMX66016	488.9	331.12	503.03	427.09	437.535
RMX68414	1112.18	1209.84	1088.9	1150.25	1140.29
RMX66879	2535.41	1836.35	1761.36	1743.1	1969.05
RMX63908	2026.44	1016.9	1050.95	1180.87	1318.79
RMX64772	2704.16	2663.26	2658.85	2622.69	2662.24
RMX69500	954.09	943.82	858.88	917.8	918.648
RMX63775	2402.39	1748.09	1807.13	2499.85	2114.36
RMX67900	1874.36	2132.74	1759.72	1939.09	1926.48
RMX63677	2648.54	1927	1935.19	2264.81	2193.88
RMX63170	10892.3	5520.28	5586.84	5646.04	6911.36
RQM17340	5224.24	3232.65	3034.85	3124.77	3654.13
RMX65341	665.86	680.4	744.36	970.04	765.165
RQM15321	7090.88	3948.17	3984.01	4512.49	4883.89
RMX62645	1722.32	922.93	1008.92	1081.89	1184.02
RMX64001	5323.51	2821.99	2318.86	3017.48	3370.46
RMX69240	771.44	448.19	507.49	505.07	558.048
RMX67221	58421.8	76503.4	71121.3	71621.8	69417.1	7721.75
RMX66660	802.67	478.15	559.41	536.66	594.222
RMX68319	3937.58	2560.21	2265.87	2404.77	2792.11
RMX69262	3951.61	4483	4384.23	4313.97	4283.2
RMX68715	3245.17	2422.2	2651.94	2711.14	2757.61
RMX66974	2087.59	1446.96	1534.03	1573.58	1660.54
RMX65717	1028.13	1171.66	1067.14	994.27	1065.3
RMX67668	19325.8	12009.1	11263.4	11966.8	13641.3	3805.1
RMX70174	925.61	618.43	523.88	803.75	717.918
RMX70371	3693.23	1995.51	1883.19	2189.8	2440.43
RMX63861	15624.6	10511.9	10255.7	12349.7	12185.5	2475.17
RMX67457	6519.51	3655.34	2570.42	3504.97	4062.56
RMX69117	7585.85	6595.82	6909.97	7845.69	7234.33
RMX66310	2858.16	2131.08	2082.51	2008.66	2270.1
RMX67203	1188.95	1401.85	1483.06	1637.27	1427.78
RMX61971	2435.26	1603.2	1644.35	1818.15	1875.24
RMX65273	7001.25	6945.01	6909	7180.85	7009.03	120.675
RMX65128	640.62	1359.19	1447.1	1344.91	1197.95
RMX65573	555.44	1673.47	1892.14	1909.57	1507.65
RMX66853	423.05	980.53	1175.01	1267.3	961.473
RMX64284	460.17	1454.11	1558.15	1554.09	1256.63
RMX65554	279.25	389.44	287.72	288.92	311.333
RMX65888	2205.13	1819.33	2089.36	1981.07	2023.72
RQM11053	555.78	401.71	405.36	397.48	440.082
RMX65217	1152.5	1926.22	1996.75	2065.74	1785.3
RMX66945	763.07	968.87	974.42	862.73	892.273
RQM16367	19806.9	21237.6	16420.7	16490.1	18488.8	2419.72
RMX65497	544.48	642.02	709.64	785.85	670.497
RMX65775	657.62	703.43	866.92	871.61	774.895
RMX68982	3620.38	5755.64	4821.68	3726.33	4481.01
RMX68791	2183.95	2241.17	2291.32	2224.92	2235.34
RMX70362	2748.56	4308.23	4425.27	3656.91	3784.74
RMX67545	6606.6	6068.5	6290.19	6203.38	6292.17
RMX65758	5469.43	5154.18	5006.75	5675.36	5326.43
RMX70350	1489.13	1420.55	1636.36	1846.83	1598.22
RMX67892	1243.49	1196.93	1346.03	1332	1279.61
RMX67502	15.34	34.78	17.55	15.03	20.675
RMX62154	9796.01	11000.8	10560.3	12005.2	10840.6	922.274
RMX68444	414.72	666.45	835.09	906.87	705.783
RMX66074	3325.98	5324.35	4789.92	4310.15	4437.6
RQM14068	833.68	929.37	960.26	737.37	865.17
RMX68254	1252.71	1314.6	994.36	981.51	1135.8
RMX63028	930.21	788	809.57	872.86	850.16
RMX66694	524.57	525.41	498.05	529.81	519.46
RMX66844	192.42	164.64	166.14	212.68	183.97
RMX66856	13484.5	8615.73	8423.3	9366.87	9972.6	2376.41
RMX62880	1038.44	1127.66	1387.62	1528.37	1270.52
RMX65272	2812.68	3804.32	4043.05	4361.41	3755.36
RMX67704	1909.21	1186.01	1204.01	1388.82	1422.01
RMX67701	101.72	82.94	115.69	100.36	100.178
RMX68230	1397.7	802.56	691.69	779.27	917.805
RMX64730	1039.29	1013.86	1041.01	1061.8	1038.99
RMX68750	652.44	836.23	835.06	686.25	752.495
RMX68474	148.88	371.84	277.94	299.96	274.655
RQM16675	235.28	258.53	144.41	162	200.055
RQM18796	368.73	458.52	369.6	403.81	400.165
RMX67759	243.85	545.07	469.26	426.62	421.2
RMX63672	396.26	581.47	546.4	564.5	522.158
RMX65291	1757.13	2718.15	2583.17	2484.55	2385.75
RMX64413	851.57	649.22	969.22	1065.39	883.85
RMX65525	1093.02	915.89	941.01	811.05	940.243
RMX67547	0	0	0	0	0
RMX70088	1465.52	625.67	494.56	895.89	870.41
RMX67977	1999.29	2332.59	2094.94	1651.86	2019.67
RMX69135	1045.53	1579.63	1468.56	1571.08	1416.2
RMX63647	1024.4	1678.14	1662.3	1313.38	1419.56
RMX69622	231.05	297.97	334.64	328.87	298.132
RMX64256	307.23	533.7	586.99	549.51	494.358
RMX70078	367.27	546.96	524.93	483.79	480.737
RMX62593	7317	5706.73	8772.72	3806.71	6400.79	2135.14
RMX64255	1155.78	2061.17	2156.03	2047.03	1855
RQM15660	1548.18	2250.37	2222.86	2054.26	2018.92
tabSWEET5	4815.82	4594.63	4465.99	6208.59	5021.26
tabSWEET1	2196.33	1507.62	1250.76	1810.17	1691.22

## Sheet: 5DPI RANK
actin	183125	142212	149048	162057	159111
RMX67221	58421.8	76503.4	71121.3	71621.8	69417.1
RMX65655	21278.4	27130.5	25143.2	24801.4	24588.4	2433.89
RMX68746	26724.2	18140.8	17529.9	21978.6	21093.4	4238.95
tubB	17273.2	21824.9	22451.2	21108.6	20664.5	2326.46
RQM16367	19806.9	21237.6	16420.7	16490.1	18488.8	2419.72
RQM14033	18671.9	15622.5	16550.9	16239.5	16771.2	1324.57
aconitate	9106.7	18091.8	18933.8	16972.9	15776.3	4518.35
pyruvate_Alpha	11923.9	17031.1	17420.9	15742.9	15529.7	2508.54
RMX67668	19325.8	12009.1	11263.4	11966.8	13641.3	3805.1
pyruvate_beta	14468	12956.3	12429.9	11968.6	12955.7	1085.91
RMX63861	15624.6	10511.9	10255.7	12349.7	12185.5	2475.17
RMX62154	9796.01	11000.8	10560.3	12005.2	10840.6	922.274
RMX66856	13484.5	8615.73	8423.3	9366.87	9972.6	2376.41
RMX68742	8124.4	8115.92	8881.37	9055.28	8544.24	494.821
RMX69117	7585.85	6595.82	6909.97	7845.69	7234.33	580.296
RMX65273	7001.25	6945.01	6909	7180.85	7009.03	120.675
RMX63170	10892.3	5520.28	5586.84	5646.04	6911.36	2654.44
RMX69796	6380.34	7551.19	6942.43	6154.42	6757.09	624.526
RMX64359	5766.87	6372.4	7085.03	7057.32	6570.4	628.967
RMX62802	7567.06	6068.11	6227.57	6104.98	6491.93	719.987
RMX62593	7317	5706.73	8772.72	3806.71	6400.79	2135.14
RMX67545	6606.6	6068.5	6290.19	6203.38	6292.17	228.606		0.52
RMX65147	6616	5331.05	5581.86	5356.46	5721.34	606.997
fumarate	4769.12	5826.5	6029.92	5366.53	5498.02	559.584
RMX65758	5469.43	5154.18	5006.75	5675.36	5326.43	302.251
RMX67846	4715.73	5422.01	5158.08	5127.83	5105.91	291.754
tabSWEET5	4815.82	4594.63	4465.99	6208.59	5021.26	804.632
RQM15321	7090.88	3948.17	3984.01	4512.49	4883.89	1493.78
RMX68721	5939.99	4258.94	4225.88	4677.17	4775.5	803.04
RMX67305	4155.07	4448.64	4581.9	4743.36	4482.24	249.189
RMX68982	3620.38	5755.64	4821.68	3726.33	4481.01	1008.46
RMX66074	3325.98	5324.35	4789.92	4310.15	4437.6	848.999
RMX69262	3951.61	4483	4384.23	4313.97	4283.2	231.679
RMX67457	6519.51	3655.34	2570.42	3504.97	4062.56	1706.83
RMX70362	2748.56	4308.23	4425.27	3656.91	3784.74	769.054
RMX65272	2812.68	3804.32	4043.05	4361.41	3755.36	668.607
RQM17340	5224.24	3232.65	3034.85	3124.77	3654.13	1049.86
RMX69904	4326.28	3295.82	3441.64	3242.96	3576.68	506.75
RMX65011	3840.27	3930.48	3219.74	3024.05	3503.64	449.488
RMX62118	2665.3	3481.01	3783.67	3553.18	3370.79	487.716
RMX64001	5323.51	2821.99	2318.86	3017.48	3370.46	1334.88
dihydro	3265.36	3358.58	3484.6	3185.76	3323.58	128.499
RMX68319	3937.58	2560.21	2265.87	2404.77	2792.11	773.055
RMX68715	3245.17	2422.2	2651.94	2711.14	2757.61	348.109
RMX64772	2704.16	2663.26	2658.85	2622.69	2662.24	33.3368
RMX70371	3693.23	1995.51	1883.19	2189.8	2440.43	844.747
RMX65291	1757.13	2718.15	2583.17	2484.55	2385.75	429.879
RQM11739	2741.9	2078.19	2158.17	2522.41	2375.17	311.692
RMX63625	1908.84	2671.1	2471.31	2406.79	2364.51	323.948
RMX62157	3487.19	1882.36	2017.07	1932.94	2329.89	773.531
RMX66310	2858.16	2131.08	2082.51	2008.66	2270.1	395.256
