# Supplementary material for: A comparison of transporter gene expression in three species of Peronospora plant pathogens during host infection
Source: PLoS One. 2023 Jun 1;18(6):e0285685. doi: 10.1371/journal.pone.0285685 (PMC10234565; doi:10.1371/journal.pone.0285685)
Supplement: S1 File — (TXT) [file pone.0285685.s008.txt]

>actin P belbahrii
ATGGCTGACGAAGACGTACAAGCGTTGGTTGTAGACAATGGATCTGGTATGTGTAAAGCCGGTTTTGCTGGTGATGATGCACCACGTGCAGTGTTTCCCTCCATTGTTGGACGTCCAAAACATTTGGGCATTATGGTTGGTATGGATCAAAAAGACGCCTATGTGGGTGACGAAGCCCAGTCAAAACGTGGTGTTTTGACACTGAAATACCCCATTGAACACGGTATTGTCACAAACTGGGACGATATGGAAAAGATTTGGCATCATACGTTTTACAATGAGCTTCGTGTGGCACCAGAAGAACATCCTGTGCTACTTACTGAAGCCCCATTGAACCCCAAAGCCAATCGTGAACGTATGACACAAATTATGTTTGAAACATTTAATGTGCCAGCAATGTACGTAAACATTCAAGCAGTGTTATCACTGTATGCATCAGGTCGTACTACAGGGTGTGTGCTTGATTCGGGTGATGGTGTATCCCACACGGTGCCAATCTATGAAGGATATGCATTGCCCCATGCAATTGTCCGTTTGGATTTAGCTGGACGTGATTTGACGGATTACATGATGAAGATTTTGACGGAACGTGGTTATTCGTTTACGACAACGGCAGAACGAGAAATTGTGCGTGATATTAAAGAGAAACTCACGTACATTGCCCTTGATTTTGATCAAGAAATGAAGACTGCGGCAGAATCGTCTGGACTTGAAAAGAGTTATGAATTACCTGATGGTAATGTGATTGTCATTGGAAATGAACGATTCCGTACACCTGAAGTCTTGTTCCAACCGTCACTCATTGGTAAGGAAGCTTCGGGTATTCATGATTGCACATTCCAGACCATTATGAAGTGTGATGTTGATATTCGTAAGGATTTGTACTGCAACATTGTCTTGTCGGGTGGTACAACCATGTACCCAGGTGTTGGTGAACGTATGACGAAGGAACTGACTGCTTTGGCTCCATCTACCATGAAGATTAAGGTGGTTGCACCACCAGAGCGTAAATACTCGGTGTGGATTGGTGGATCCATTCTATCGTCGCTGTCAACGTTCCAGCAGATGTGGATCTCAAAAGCCGAGTACGACGAGTCGGGTCCGTCGATTGTGCACCGCAAGTGCTTTTAA
>beta tubulin P belbahrii
ATGGATTTAGAGCCTGGTACCATGGA
CTCAGTCCGCGCTGGCCCCTATGGCCAGCTCTTCCGTCCGGACAACTTTGTGTTTGGTCAGACAGGTGCC
GGTAACAACTGGGCCAAGGGGCACTACACTGAGGGCGCCGAGCTCATTGACTCGGTGTTAGATGTTGTCC
GCAAGGAGGCGGAAAGTTGTGACTGTTTGCAGGGTTTTCAAATCACGCACTCTCTTGGTGGCGGTACTGG
CTCCGGTATGGGAACGCTTCTGATTTCGAAGATTCGAGAAGAGTATCCGGACCGTATCATGTGTACATAC
TCGGTGTGCCCGTCCCCGAAGGTGTCAGACACAGTTGTGGAGCCCTATAACGCCACGTTGTCTGTGCATC
AGCTCGTCGAGAACGCCGATGAGGTCATGTGCCTTGACAACGAGGCCTTGTATGACATTTGCTTCCGTAC
GTTGAAGCTGACTACTCCCACTTATGGCGATTTGAACCACTTGGTGTGTGCTGCTATGTCTGGCATCACT
ACTTCTTTACGATTCCCTGGACAGCTGAATTCGGACCTGCGGAAACTGGCTGTGAACTTGATCCCGTTTC
CGCGTCTCCACTTTTTTATGATTGGTTTTGCCCCGCTGACATCGCGTGGTTCTCAGCAGTACCGTGCTTT
GACGGTGCCCGAGCTGACGCAGCAGCAATTTGATGCTAAGAACATGATGTGTGCCGCCGATCCTCGGCAC
GGCCGTTATTTAACTGCTGCCTGTATGTTCCGAGGACGTATGAGCACGAAGGAGGTGGATGAACAAATGT
TGAACGTGCAAAACAAGAATTCATCGTACTTTGTCGAATGGATTCCCAACAACATCAAGGCTAGCGTGTG
TGACATTCCACCCAAGGGCCTAAAGATGAGCACTACCTTTATCGGTAACTCAACAGCCATTCAAGAGATG
TTCAAGCGTGTTTCTGAACAGTTTACGGCCATGTTCCGACGCAAGGCTTTCTTGCACTGGTACACTGGTG
AGGGTATGGATGAGATGGAGTTTACAGAGGCTGAGTCGAATATGAACGATCTTGTATCTGAATACCAGCA
ATACCAGGACGCGACTGCAGAGGAGGAGGGTGAATTTGACGAGGACGAGGAAATGGATGAGATCATGTAG
>fumarate hydratase P belbahrii
ATGTTGTCTGCTGTCGTAGGAAAAGCCGCTACGTCCACTCGTCTAACTGTCAAGGCAGTACGTGCCGCCAGCTCGTTCCGCATCGAGACAGATTCGATTGGAGAAGTTAAGGTCGATGACTCCAAGTATTGGGGCGCACAGACGCAGCGCAGTCTTGAGAATTTTCCAATTGGTGGCGCTCGTGAGCGTATGCCCATGCCTGTAATTAAGGCCTTTGGCGTTGTCAAAAAGTGTGCAGCCAAGTATAATCTTGAAAAGGGCAAACTAGATGCAGCAGTCGCTGAGAAGATTATTGCTGCGGCTGATGACGTCATTGCCGGCAAGCTGGATGACCATTTTCCGCTTGTGGTCTTTCAGACGGGCTCAGGCACCCAATCTAACATGAACACGAATGAGGTTATTAGCAACCGCGCCATTGAATTGGCTGGTGGCGTATTGGGCAGCAAGACGCCTGTACATCCGAATGATCACGTGAACATGGGTCAATCTTCGAATGACTCGTTTCCCACGGCCATGCACATTGCTGCAGTGCAAGAGATCCACCGTGTTTTGCTTCCTGGACTCTACAAACTACATGACGCTCTGGACGCTAAAGTGAAAGAGTTCGACGACATTATCAAAATCGGACGCACTCACACCCAGGACGCGACACCACTCACTCTCGGACAAGAGTTCTCGGGCTACCGCGAACAAATCGCTGTCTCTATTGAGCGTGTGAAACGGATTCTTCCCAACTTGTGCAAGTTAGCGCTCGGTGGAACGGCTGTGGGCACGGGATTGAACACGTCAAGGGGCTACGACATTGAGATCGCCAAGATTATTGCTGAAGAGACAAAGCTCCCGTTCATTACGGCTCCTAACAAGTTTGAGGCGCTTGCTGCCCACGACGCCGTTGTGGAGGCCAGCGGTGTGATGAACACCATCGCCTGTTCCCTCATGAAGATCGCTAATGATATTCGCTTTCTCGGTTCCGGCCCGCGCAGTGGTCTGGGAGAGCTGACGCTACCAGCCAACGAGCCTGGTTCGTCCATTATGCCTGGCAAGGTAAACCCCACGCAATGCGAGGCCATCACGATGGTGTGCGCGCAGGTCATGGGCAACCACGTCGCTGTGACTGTGGGTGGCTCGAACGGCCACTTTGAGCTGAACGTGTTCAAGCCCGTGATGATCAGCAACTTGCTGTCCTCCATTCGCCTGATTGGCGATAGCTGTAACGCGTTCACGGACAATTGCGTAGTGAGCATTGAGGCCAACCGTGAAAAGATTGACCAGCTGATGAAGAACTCGCTCATGCTCGTCACGGCGCTAAACCCGCACATTGGCTACGATAAAGCCTCCAAGGTGGCTAAGAAGGCACACCAGGACGGCGCAACCTTACGCGAGACCGTCATTGCGCTGGGTTACCTGACTGGTGAGGAGTTTGACCGTTTTGTGCGTCCCGAAGAGATGATTGGCCCCAAGTAG
>pyruvate dehydrogenase E1 component subunit beta P belbahrii
ATGACTCTCCGCCGTGTATTAGCTTTCAACACCAAGGCCGTTAAGACTACTTCAAGCATCTTACGCCGCTCTATGACTACTACCGCTGATACAATGACCGTACGTGACGCACTGAATACCGCTTTGGATGAAGAGCTTGCGCGTGACGAGGAGGTCTTTTTAATGGGTGAAGAGGTCGCTGAGTACAATGGCGCGTATAAGGTCTCGAAGGGATTATGGGAGAAGTACGGGGACAAGCGCATTATTGACACGCCCATTACGGAACAGGGATTTACGGGCCTAGCCGTTGGTGCCGCTTATCACAATACAAAGCCTATAGTTGAATTTATGACGTTTAATTTTGCTATGCAAGCGATTGATCAAATTATCAACTCAGCTGCTAAGCAGTTTTACATGTCCAACGGTGATATCGGTGTACCCATCGTCTTCCGTGGCTCTAATGGTCCCGCTGCCGGTGTTGCTGCCCAGCACTCGCAATGCTATGCCGCGTGGTACGGCAGTGTGCCCGGCCTCAAAGTGGTATGCCCTTATGACTCGGAGGACGCTCGTGGTTTACTAAAGGCTGCTATTCGCGATCCCAACCCCGTTGTCGTGCTGGAGAATGAGCTCCTCTACGGTGTCTCTTTCCCTGTGTCTAAAGAAGCTCAGGACAAGGACTTTACGATTGAGATTGGCAAGGCCAAGATCATGAAATCGGGAAAGGATGTCACGCTGGTGGCCTTCTCCCGCATGGTGGGTGAAGCATTGGAAGCTGCTGCTGTTTTGGCAAAGGAGGGCATTGACGCCGAGGTGATCAATCTTCGCTCGATTCGTCCGTTCGACCGTCAGGCCATCATTGACTCGGTGAAGAAGACCAACCGCATAGTATCCGTCGAGGAGGGCTGGGGTCAGCATGGCGTTGGTGCCGAGATAGCTGGCATCATTATGGAGACTGAGGCCTTTGACTATCTGGACGCTCCTCTGGAGCGTGTGACGGGTACGGATGTGCCCATGCCATACGCTGAAAACCTGGAAAAATTGTGCCTTCCACAGGTCGATGATATTGTTGCGGCTGCCAAGCGCACAGTGGCGCGCAAGCTCTAA
>pyruvate dehydrogenase E1 component subunit alpha P belbahrii
ATGTTTCGTCGCTCTTCCGTTGCATTGGCTCACAACGTCAAATCTGTCACACGTACCTTCAGCACCGGTGCCAATGCCTCCGGCGAGGTTAAATTTGAATTGACAGTGCCCTATCAATTGCATCGTCTTGAAGAAGGACCGTCTGAGTTTGCAATGACGGATCGTGAAGAAATGATGCATTACTATAAAATGATGTATACTATGCGTCGTATGGAAATTACAAATGATAATGAATACAAGGCCCGTACTATTCGTGGTTTCTGCCACTTGTATGATGGTCAAGAAGCCGTAGCTACTGGTGTTGAGGCTGCTTTGGATCGTACGGATTCGTGGATTACGTCGTATCGTAACCATTGTATCATGCTTGCTCGTGGTGCCGAAGTGAAAGATATCTTGGCTGAATTGTTTGGTAAGAAAGATGGTGCAACGGGTGGAAAGGGTGGATCGATGCACTTTTACAATAAAAAGGCCAACTTTTACGGTGGACAAGGTATCGTTGGGGCCCAAGTGCCTGTGGGAACGGGTTTGGCTTTTGCTAGCAAGTACAACCACAAGGGTGATGGCCTTATGCCATGTTCCATTACCATGTTTGGTGACGGTGCCGCCAATCAGGGTCAGGTGTTTGAAGCTGCCAACATGGCTGCTCTGTGGAAATTGCCGGTCATTTTCTGCATTGAAAACAATCAGTACGGTATGGGTACGTCTGTTGAACGTTCGTCTCACAACACGGAATATTACACCATGGGCAATAAGATTCCCGGTATCAAGTGCGATGGTAACGATGTGCTTGCAGTGCGTGAGTGCACGAAGTTTTTGAAGACATGGTGCGGCGAGGGCAAGGGTCCTATCTTTGTGGAGATGAATACGTACCGTTACCACGGCCACTCCATGTCTGACCCTGGCGTGACGTACCGCAATCGTGATGAGATCTCGCAGATACGTGCATCGCGTGATCCTATTGAGCTGGTGAAGAAGCGCATGATTGAGGCTGAACTTGCTACGCCCGACGAGATCAAGGAACTGGAGAAGAAGGTGCGCGCCGAGGTCGTGAAGGCTACGAAGGAGGCCAAAGCATCGGGCAAGCCTGATGAGTCTTCGGCCTTTGAGGGTGTGTACTCGGACAGCCAGGGCAACAACCAGTACCCGCCGTTCATCCGTTTCCCCGACTACGCCAAGAGCTTGTACAACGGCAAGCGCCAGTAG
>dihydrolipoamide succinyltransferase P belbahrii
ATGCTGCCATTGCAAATACGCGCATTCTCAGCTTCTAGTGGGGCAATAAACGTACCTGTACCGTCTATGGGTGACTCTATATCGGAAGGAACAGTTGTTGAGTGGATTAAGCAGCCAGGAGATGCTGTGGCTGAGGATGAGGTCGTTGTCGTACTAGAAACTGATAAAGTGAGTGTGGATGTACGTGCGCCCTTTGCTGGTGCCATGGGAAAGCAGCTGGCGGGTATTGATGATAATGTACTAGTTGGTACGCCTTTATTTCAGATACTTAAGGGAGAAACAGGTGCTGAAATGACGCAGGAGACGTCAAAGAAAGAGACACCAGCGCCTAGTGCCGAGAAAAAGGTTTCGACTGGAAACGAGACAACAATTCCTGTTCCTTCCATGGGTGATTCTATCTCAGAAGGGACAGTTGTAAATTGGATGAAGAAATCTGGAGATTATGTGGCCGAGGATGAGGTTGTCGTTGTGCTTGAGACTGATAAGGTGAGCGTGGACGTTCGTGCTCCCAAGGCTGGTACGATTACGAGTACATTGGTTAATTTGGACGAGACTGTCACGATTGGTGAACCGCTTTTTCAGATGAAGTTGGGTGGTGAGGCTCCTGTGGCCACTGCTTCGACGCCTGCGGCGGGGGATGCGTTGAATTCCACTACATCGGATCTAGTGACGATCTCGGCATCTGCTGCTGACTCGACATCTACTGCCGGCCCAGATCAAGCGGCCGCCTCAGCGCCTGCTAGTTCGGATGTGGGAATGCTGCTGGCTACGCCTACACGCACGTCTCGTCGCGAAAAAATGAGTCGTATGCGTTTGCGCACGGCTGAACGCCTGAAAGAGTCGCAAAATACGGCAGCAAGTCTCACAACCTTCCAGGAGGTGGATATGAGCAAGCTCATGAATCTACGTAAGCAATACAAGGACGCGTTTGAGGCTAAACACGGTGTCAAGCTCGGTTTTATGTCGGCTTTTGTGAAGGCAAGCACCTCTGCGTTGCTGGAGGTTCCCGGTGTAAATGCAATGATCGACGAAGTACACCAAGAAATTGTTTACCGTGATTTTGTGGATATGAGCGTGGCTGTATCAACTCCTAAGGGTCTCGTGACCCCAGTTCTGAAGAACACCGAGTCCATGAGCTTTGCTGATGTGGAAAAGGGACTGGCCGAGCTTGCAGCTCGTGCACGTGATGGCAAGTTGACGCTTGAGGAGATGACTGGTGGCAATTTTACGATCTCCAATGGTGGTGTCTTTGGCTCGCTGATGGGTACGCCAATTATTAACCTGCCACAGTCTGGTATCCTCGGTATGCACGGAACAAAGATGCGCCCTGTAGTTGTGGACGGTGAGGTGGTCGTCCGGCCCATGATGTACCTTGCACTTACGTACGACCATCGTCTCGTCGACGGACGCGAGGGTGTTACGTGTCTGAAGGCTATAGCTGACAAGATTGAGAATCCGGAGCGACTTTTGCTTGACATTTGA
>aconitate hydratase P belbahrii
ATGCTCGCTAGTTCCATGACCGCTCGCGCTGCGCGACAGCAGTTGCGCTTCCCGAGCATGAGGGCTAAAATGTCGTCTAGCTGCAGTGTTCCCGTTCCCCTGTCCGTACTAGACCCTAAGGGCAGTCCCACAATTGATCAAACATACGAGAAGATAGAGAAGAAGCTACATACGGTGCGCAAGACCACTGGTAACAGACCCCTTACGCTTGCTGAGAAGATCATTTACGGTCACTTGGATGATCCCACTACCAATGCCAAACGCGGTGAGACTTACCTCAAGCTGCGTCCAGACCGTGTGGCCATGCAGGACGCCACAGCTCAGATGGCCGTATTACAATTCATCTCGTCGGGTTTGCCAAAGACCGCCGTGCCCACGACAATTCACTGTGACCACTTGATCACAGCCGAAAAGGGCTCAGACACTGACTTGGACAACGCCAAAATCGTCAACAAGGAGGTTTACGACTTTTTGGCGTCGGCTGGCGCCAAATTTGGCATGGGCTTTTGGAAGCCTGGCAGCGGTATTATCCACCAGATCGTTTTGGAAAACTATGCTTTCCCTGGAGGTCTCATGATTGGAACCGACTCACATACGCCCAACGCCGGTGGCTTGGGTATGTGCGCCGTCGGCGTTGGTGGTGCTGATGCTGTCGATGTGATGGCCGGCATGCCTTGGGAGCTTAAGGCACCCAAGGTCATTGGTGTAAATTTGACGGGTAAGCTGTCCGGCTGGACCTCGCCGAAGGATGTGATTCTTAAGGTGGCTGACATTTTGACCGTCAAGGGCGGAACCGGTGCCATTATGGAGTACTTTGGCCCTGGTGTCGAGTCTATTTCGTGCACGGGCATGGGAACAATATGTAACATGGGTGCTGAGATCGGTGCCACGTGCTCTACGTTTCCTTACACGGAGCGCATGGGTGACTACTTGCGCTCCACAAAGCGAAGCGGCATTGCCTCGGCTGCTGAGTCGTTCCAGGTTAATTTGCGTGCTGATGAGGGCGCCTACTACGACCAAATTCTCGAGATCAACCTGGATGAGCTAAAGCCAATGTTGAACGGCCCGTTCACGCCTGACCTTGGTCACATTGCTGGAGCTGAAATGAAGGAAGCTAGTGAGAAGAACGGCTGGCCCACGGAGCTAAGTGCCGGTCTCATTGGTTCGTGCACGAACTCCAGTTACGAAGATATGACTCGCTGCGCCGACCTGGCCAAGCAAGCTAAGGACGCAGGTCTCAAGTTTAAGGTGCCGTACTACGTGACGCCTGGTTCAGAGCAGGAACTCCCACTTCGTGGCTTTGACCCCGGTGAGGAGACGTTCCAGGCTCCGCCTGCCAGTGGTGAGGGGCTGACGGTGAACGTTGATCCGCAAAGCGAACGCCTGTCCCTTCTGTCTGCATTTGATGAGTGGAACGGCGAGGATCTGGTGGATATGCCAGTGCTGATCAAGGCAAAGGGCAAGTGCACTACCGACCACATCAGTATGGCTGGCCCGTGGCTGAAGTACCGTGGTCATCTGGACAACATCTCGAACAATATGCTTATTGGTGCTGAGAATGCCGAGACTGGCGAGACGAACAGTGTCAAAAACCAAAATTCGGGCAAGTTTGACAAGGTGCCAGCAGTGGCCCGCCAGTACAAGGCCGACGGTATTAGCTGGGTAGTGATCGGTGACGAGAACTACGGTGAGGGTAGCTCACGCGAGCATGCTGCTCTGGAGCCGCGTCACCTTGGTGGCCGTGCTGTTATCGTAAAGTCGTTTGCGCGTATCCATGAGACGAATCTGAAGAAGCAGGGCATGCTGCCGCTGACATTTGCAAACCCGTCAGATTACGACAAGATTACGGGCAACGACAAGGTTTCCATTTTGGGCTTGAAGACTTTTACGCCCGGCAAACCGCTGACACTACGCGTGACTCCTGCTTCGGGTGAAGCTCCTTTTGACATTACGGTGAATCATACATTCAATGAGGAGCAGATTGAGTGGTTTAAGAGTGGCAGCGCGTTGAACCTGATGAAGAAGAGCAATGTTTAA
>actin P effusa
ATGGCTGACGAAGACGTGCAAGCTTTGGTCGTCGACAATGGCTCCGGTATGTGCAAGGCC
GGTTTTGCCGGTGATGACGCTCCCCGTGCCGTGTTTCCATCCATCGTAGGCCGCCCCAAA
CACTTGGGTATCATGGTCGGCATGGACCAGAAAGACGCTTACGTCGGTGACGAAGCCCAG
TCAAAACGTGGTGTTTTGACGTTGAAATACCCTATTGAACATGGTATTGTGACGAACTGG
GACGACATGGAGAAGATTTGGCACCACACCTTTTACAATGAACTTCGTGTGGCTCCGGAA
GAACACCCTGTATTGTTGACGGAAGCTCCCCTAAACCCTAAAGCAAATCGGGAACGTATG
ACACAAATTATGTTTGAGACCTTTAATGTCCCGGCCATGTACGTGAACATCCAAGCTGTC
CTGTCGTTGTACGCATCGGGTCGTACCACGGGGTGTGTGTTGGATTCCGGGGATGGTGTG
TCCCACACTGTACCCATTTACGAAGGGTACGCTTTACCCCATGCCATTGTGCGTCTGGAT
CTTGCGGGTCGTGATTTGACCGATTACATGATGAAGATTTTGACGGAACGTGGGTATTCG
TTTACGACAACGGCCGAACGAGAAATTGTGCGTGATATTAAAGAGAAACTCACGTACATT
GCATTGGACTTTGATCAAGAGATGAAGACTGCTGCTGAATCATCGGGACTCGAGAAGAGT
TATGAATTGCCAGATGGTAACGTCATTGTCATTGGTAATGAACGTTTCCGTACCCCTGAA
GTGTTGTTCCAGCCGTCACTCATTGGTAAAGAAGCATCGGGTATCCATGACTGCACGTTC
CAGACCATCATGAAGTGTGACGTTGATATCCGTAAGGATTTGTACTGCAACATTGTCCTG
TCGGGTGGTACCACAATGTACCCGGGTGTTGGTGAACGTATGACGAAGGAACTTACGGCT
CTTGCCCCGTCTACGATGAAGATTAAGGTGGTTGCCCCACCTGAACGCAAGTACTCGGTG
TGGATTGGTGGCTCCATCTTGTCGTCGCTATCGACGTTCCAGCAGATGTGGATCTCGAAG
GCCGAGTACGATGAATCGGGCCCGTCGATCGTGCACCGCAAGTGCTTTTAA
>beta tubulin P effusa
ATGGACCTGGAGCCCGGCACCATGGACTCGGTTCGTGCTGGTCCCTACGGCCAGCTCTTC
CGCCCCGACAATTTTGTGTTCGGCCAGACAGGTGCCGGTAACAATTGGGCTAAGGGACAC
TACACTGAGGGCGCCGAGCTCATTGACTCCGTTCTGGACGTCGTCCGTAAGGAGGCGGAA
AGCTGTGACTGTTTGCAGGGTTTCCAGATCACGCACTCGCTTGGTGGCGGTACCGGCTCC
GGTATGGGAACGCTTCTTATCTCAAAGATCCGAGAAGAGTACCCGGACCGTATCATGTGC
ACGTACTCGGTATGTCCATCTCCCAAGGTGTCGGACACTGTTGTAGAGCCCTACAATGCT
ACGCTGTCTGTACATCAGCTTGTCGAAAACGCCGATGAGGTCATGTGCCTGGATAATGAG
GCCTTGTACGACATTTGCTTCCGTACGCTGAAGCTCACCACCCCCACCTATGGTGACCTG
AACCACTTGGTGTGTGCCGCTATGTCGGGCATCACCACTTCCCTACGATTTCCGGGACAG
CTGAACTCGGACCTGCGGAAGCTGGCCGTGAACCTGATCCCGTTCCCTCGTCTTCACTTC
TTCATGATTGGTTTCGCGCCGCTGACGTCACGTGGTTCGCAGCAGTACCGTGCCTTGACG
GTGCCTGAGCTGACACAGCAGCAGTTTGATGCTAAAAACATGATGTGCGCCGCCGACCCT
CGCCACGGTCGCTATTTAACTGCCGCTTGTATGTTCCGCGGACGCATGAGCACGAAGGAG
GTTGATGAGCAAATGCTGAACGTGCAGAACAAAAACTCGTCGTACTTTGTCGAGTGGATT
CCTAACAACATCAAGGCTAGTGTGTGTGACATCCCACCCAAGGGCCTGAAGATGAGCACC
ACCTTTATTGGTAATTCGACAGCCATCCAAGAGATGTTCAAGCGTGTGTCTGAACAGTTC
ACGGCTATGTTCCGTCGTAAGGCTTTCTTGCATTGGTACACTGGTGAGGGTATGGACGAG
ATGGAGTTCACGGAGGCTGAGTCTAACATGAACGATCTCGTGTCTGAGTACCAGCAATAC
CAGGATGCGACCGCAGAGGAGGAGGGTGAATTTGACGAGGACGAGGAAATGGACGAAATG
ATGTAG
>fumarate hydratase P effusa
ATGTTATCCGCTGCTGTAGGAAAAGCCGCCGCTACTTCCAGTCGTCTGACTGTTGTTAAAGTCGTCCGTG
CCGCCAGTACGTTCCGTGTCGAGACGGACTCGATTGGAGAGGTTAAAGTAGATGACTCCAAGTACTGGGG
CGCACAGACGCAGCGCAGCCTTGAGAACTTTCCAATTGGTGGCGCTCGTGAGCGTATGCCCATCCCTGTA
ATCAAGGCCTTTGGTGTCGTGAAGAAGTGTGCAGCCAAGTACAATCTAGAGAAGGGCAAGCTTGAGGCGA
CAGTCGCTGAGAAGATCATTGCTGCAGCTGATGACGTCATTGCTGGCAAATTGGACGACCATTTCCCTCT
CGTCGTCTTTCAGACGGGCTCAGGAACTCAATCCAATATGAATACAAATGAGGTCATCAGTAACCGTGCC
ATTGAATTGGCCGGCGGTGTGCTCGGTAGCAAGACGCCTGTGCATCCAAATGACCATGTGAATATGGGCC
AATCGTCGAATGACTCGTTCCCGACGGCCATGCATATTGCTGCTGTACAGGAGGTTCATCGTGTGCTACT
TCCTGGACTCTACAAATTACATGATGCTCTGGACGTTAAGGTGAAAGAGTTCGACGACATTATCAAGATC
GGACGCACTCACACGCAGGACGCAACGCCGCTAACTCTTGGACAAGAGTTTTCTGGCTATCGCGAGCAGA
TTGCTGTCTCTATTGAACGTGTAGAGCGTGTTCTGCCTAATTTGTGCAAGCTAGCACTTGGCGGAACGGC
TGTAGGCACGGGATTAAATACGTCCAAGGGCTATGATGCTGAGATCGCCAAGATTATTGCGGAAGAGACC
AAGTTGCCGTTCATCACCGCCCCCAATAAGTTTGAGGCGCTTGCTGCCCATGATGCCGTCGTGGAGGCCA
GTGGTGTGATGAACACCATTGCCTGCTCCCTCATGAAGATCGCCAACGATATTCGTTTTCTTGGTTCGGG
CCCGCGCAGTGGTCTGGGAGAGCTCACACTACCCGCGAATGAGCCTGGTTCGTCCATTATGCCTGGAAAG
GTGAACCCCACGCAGTGTGAGGCCATCACAATGGTGTGTGCGCAGGTCATGGGCAACCACGTCGCTGTGA
CGGTGGGTGGCTCGAACGGTCACTTCGAGCTAAACGTGTTCAAGCCCGTAATGATCAGCAACTTGCTGTC
GTCAATCCGCCTGATTGGTGACAGCTGTAACGCGTTTACGGACAACTGCGTGGTAGGCATCGAAGCGAAC
CGCGAGAAGATTGACCAGCTTATGAAGAACTCGCTCATGCTCGTCACGGCGCTGAACCCGCACATTGGCT
ACGACAAAGCCTCCAAGGTGGCTAAGAAGGCGCACCAGGACGGTGCCACCCTACGTGAGACCGTCATTGC
ACTCGGCTACTTGACTGGTGAGGAGTTTGATCGCTTTGTACGCCCCGAAGAGATGGTTGGCCCCAAGTA
>pyruvate dehydrogenase E1 component subunit beta P effusa
ATGGCTCTCCGTCGTGTACTGACCTCCAGCAAAACCTTCAAGGCTTCTTCAAGCCTGCTACGCCGCTCTA
TGGCTAGCACGACTGACAAAATGACTGTTCGTGACGCACTTAACACCGCATTGGACGAAGAGCTCGCCCG
CGACGATGAAGTTTTTCTTATGGGTGAAGAGGTCGCGGAATACAACGGCGCCTATAAAGTCTCGAAGGGA
TTGTGGGAAAAGTACGGTGACAAACGTATCATTGACACGCCCATTACGGAGCAGGGCTTTACGGGTTTGG
CTGTCGGTGCCGCCTATCACAACACGAAACCGATCGTTGAATTCATGACGTTTAATTTCGCCATGCAAGC
CATTGACCAGATCATCAACTCGGCCGCTAAGCAGTTTTACATGTCTAACGGTGATATTAGCGTGCCTATT
GTCTTCCGTGGCTCCAACGGTCCCGCTGCTGGTGTTGCCGCGCAGCACTCGCAGTGCTATGCTGCGTGGTACGGCAGCGTACCCGGCCTTAAGGTAGTGGTCCCTT
ACGACTCGGAGGACGCTCGCGGTTTACTTAAAGCTGCCATTCGTGACCCCAACCCCGTTGTGGTGCTAGA
GAACGAGCTTTTGTATGGTGTCTCGTTCCCCGTGTCTAAGGAAGCACAGGACAAGGACTTCACGATCGAA
ATCGGCAAGGCCAAGATCATGAAGTCAGGCGAGGACGTCACGCTGGTCGCTTTCTCCCGCATGGTGGGTG
AGGCTTTGGAGGCTGCTTCTGTTTTGGCCAAGGAGGGTATTGATGCCGAGGTGATCAACCTTCGTTCGAT
CCGCCCGTTCGACCGTCAGGCCATTATTGACTCGGTGAAGAAGACCAACCGTATGGTGTCAATCGAGGAG
GGATGGGGTCAGCACGGTATTGGTGCCGAAATTGCCGGTATCATCATGGAGACTGAGGCCTTTGACTACC
TGGACGCTCCTATGGAGCGCGTGACGGGAACGGACGTGCCCATGCCATACGCTGATAACCTGGAGAAGTT
GTGTTTGCCCCAGGTCGAGGACATCGTTGCAGCCGCTAAGCGTACGGTGGCGCGCAACCTCTAA
>pyruvate dehydrogenase E1 component subunit alpha P effusa
GTCTTGAGGAGGGACCGCCTGAATTTGCCGTGACTAATCGTAAGGAGATGATGGACTATTATAAGATGAT
GTACACGATGCGTCGTATGGAGATCACGAACGATAACGAGTACAAGGCCCGTACTATTCGCGGTTTCTGC
CACTTGTACGATGGACAGGAGGCTGTAGCTACTGGTGTGGAGGCCGCTTTGGACCGTACGGACTCGTGGA
TTACGTCATACCGTAACCACTGTATCATGCTCGCTCGTGGTGCGGAGGTGAAGGACATTCTGGCTGAGCT
GTTTGGCAAGAAGGACGGCGCCACTGGTGGCAAGGGTGGCTCCATGCATTTCTACAGTAAGAAGGCCAAT
TTTTATGGTGGACAAGGTATTGTCGGTGCCCAAGTGCCAGTTGGAGCGGGTCTGGCATTTGCCAGCAAGT
ACAATCACAATGGCGAGGGCCTTATGCCTTGCGCCATCACCATGTTTGGTGATGGTGCCGCTAACCAGGG
TCAAGTCTTTGAAGCTGCCAATATGGCTGCTCTGTGGAAGCTACCGGTCATTTTCTGCATTGAAAACAAT
CAATACGGTATGGGAACGTCTGTTCAGCGTTCATCCAACAACACGGATTACTACACTATTGGCAATAAGA
TCCCCGGGATCAAGTGCGATGGTAACGACGTGCTCGCCGTGCGTGAGTGCACCAAGTTTCTAAAGCAGTG
GTGCGGCGAAGGCAAGGGTCCCATCTTTGTGGAAATGAACACGTACCGTTACCACGGCCACTCCATGTCT
GACCCCGGTGTGACGTACCGTAATCGTGACGAGATCTCGCAGATACGTGCATCGCGTGACCCCATTGAGC
TCGTAAAGAAACGTATGATCGAGGGTGAACTTGCTACGGCGGACGAGATCAAGGAAGTGGAGAAGAAGGT
GCGCGCCGAGGTTGTGAAGGCTACCAAAGAAGCCAAAGCGTCGGGCAAGCCCGATGAGTCTTCAGCTTTT
GAGGGCGTGTACGCGGACGAAAAGGGAAACAACGAGTACCCGCCGTTCATCCGTTTCCCCGACTACGCCA
AGAGCATGTACAACGGCAAGCGTCAGTA
>dihydrolipoamide succinyltransferase P effusa
TTCTATGGAGACAATAGACGTGCCTGTACCGTCTATGGGTGACTCTATCTCGGAAGGGACAATTGTGGAA
TGGCTGAAACAACCAGGAGATGCTGTAGCTGAAGATGAAGTCGTTGTTGTGCTTGAAACGGATAAAGTGA
GTGTTGATGTACGTTCACCTATTGCTGGAGCCATGGGGAAACAATTAGCAGCTATTGACGAGAATGTGCT
AGTAAATGCACCATTATTTCAAGTCATGAAGGGAGCAGGAAATGTCAATTCGACGCCGGAAGTCCAGACA
GAGACAGAGATCGAGTCGGAGACGACGTCGGTGGCTCTAAATGATGAAGAGATGATGATCTCGGTGCCGT
CTATGGGTGACTCTATTTCGGAAGGGACGATTGTCAACTGGATGAAGAAAAGTGGAGAGTTTGTGGCTGA
AGATGACGTTGTTGTCGTGCTAGAGACGGATAAAGTTAGTGTTGATGTTCGTGCTCCAAAAAGTGGCACG
ATTACAAACACAATGGCTACTGTGGATCAAACGGTCAAGATTGGTGAACCACTTTTCCAAATGGTTACAG
GTGGAGACGCTCCTGCAGCTGCTGCTGCTACTTCGACGTCAGATACGGCGGCGACATCGACACCTGCTGC
TATTCCGGAGCCTGCTGCCATCCCAAAGCCTGTCGCTATTCCGGAGCCTGTGAATACGATAAACAATCCG
TTGCTGGCTACACTTGAGCGTGCGTCTCATCGTGAGAAGATGAGTCGCATGCGTCTGCGTACGGCTGAAC
GTCTGAAAGAATCGCAGAATACGGCAGCGAGTCTTACGACCTTCCAGGAGGTGGACATGTCGAAGCTTAT
GGGCCTACGTAAGCAGTACAAGGACGCGTTCGAAGCGAAGCACGGTGTCAAGCTGGGTTTCATGTCGGCT
TTCGTCAAGGCTAGTGCCTCTGCGTTGATGGAGGTCCCGGGTGTAAATGCTATGATTGACAATGAGCACC
AGGAGATTGTTTACCGTGACTATGTGGATATGAGCGTGGCCGTCTCGACATCTAAAGGTCTAGTGACGCC
GGTGCTGAAAAATACCGAGTCTATGAGCTTTGCTGATGTGGAAAAAGGGTTGGCGGAGCTTGCAGCTCGT
GCACGTGATGGCAAGTTGACGCTGGAGGAGATGACCGGTGGCAACTTTACAATCTCGAACGGTGGTGTCT
TTGGCTCATTGATGGGTACACCAATCATCAATCTGCCGCAGTCGGGTATTCTCGGTATGCACGGGACGAA
GATGCGCCCTGTAGTTGTGGACGGCGAGGTGGTTGCTCGTCCCATGATGTATCTTGCACTTACGTACGAC
CATCGCCTCGTTGACGGACGTGAGGGTGTCACGTGCCTCAAAGCTATTGCTGACAAAATCGAGAACCCGG
AGCGACTTTTGCTCGACATTTGA
>aconitate hydratase P effusa
ATGTCGTCGAGCTGTGGTGTTCCTGTGCCTCTGTCTGTACTGGACCCCAAGGGGAGCCCC
ACAATTGATCAGACCTACGAGAAGATAGAGAAGAACCTTCATACGGTTCGCAAGACCACA
GGGAACAAGCCCTTGACGCTCGCTGAGAAGATCATTTACGGCCACTTGGACGATCCTACT
ATCAAAGCCAAACGCGGCGAGACGTATCTAAAGCTTCGTCCAGACCGTGTAGCCATGCAA
GATGCTACAGCTCAGATGGCTGTGTTGCAGTTCATTTCATCAGGTCTGCCCAAGACTGCT
GTGCCTACGACGATCCACTGTGATCACTTGATCACGGCTGAAAAGGGCTCCGATACTGAT
CTGGATAACGCCAAGATTATTAACAAAGAAGTGTACGACTTTTTGTCGTCAGCTGGCGCC
AAGTTTGGCATGGGGTTCTGGAAGCCTGGCAGTGGAATCATTCACCAGATTGTTCTGGAA
AATTACGCCTTTCCTGGAGGTCTTATGATTGGAACGGACTCGCACACCCCCAATGCTGGT
GGATTGGGAATGTGCGCCGTCGGCGTCGGTGGTGCTGATGCTGTTGATGTGATGGCTGGC
ATGGCCTGGGAACTAAAGGCCCCTAAAGTCATTGGTGTGAAACTGACAGGAAAGTTATCG
GGCTGGACGTCCCCGAAGGATGTAATTCTTAAGGTAGCTGACATTTTGACCGTCAAGGGT
GGAACCGGTGCCATTGTGGAGTACTTTGGCCCCGGTGTCGAGTCCATTTCATGCACGGGT
ATGGGCACAATCTGTAACATGGGTGCTGAAATCGGTGCCACGTGCTCTACATTCCCTTTC
ACGGAGCGCATGGGCGACTACCTGCGCTCCACCAAGCGTAGCGGCATTGCCTCGGCTGCT
CAGTCGTTCCAGGCCAATTTGCGTGCCGATGAGGGCGCCCACTATGACCAGATCCTTGAG
ATTAACCTTGACGAGCTGAAGCCGATGCTGAACGGTCCGTTCACGCCTGACCTTGGCCAC
ATTGCTGGTGCCGACATGAAGGAGGCCAGCGAGAAGAACGGCTGGCCCACAGAGCTGAGC
GCCGGTCTGATCGGATCATGCACCAACTCTAGTTACGAAGACATGACTCGCTGCGCTGAC
CTGGCGAAGCAGGCTAAAGACGCAGGCCTCGAGTTCAAGGTGCCGTACTACGTGACGCCT
GGCTCGGAGCAGGTAC 
>actin P tabacina
ATGGCTGACGAAGACGTTCAAGCTTTGGTCGTCGACAACGGCTCGGGTATGTGCAAAGCCGGTTTTGCCGGTGACGACGCTCCCCGTGCCGTGTTCCCATCCATCGTGGGCCGTCCCAAACATTTGGGGATCATGGTCGGTATGGACCAGAAAGACGCTTACGTCGGTGACGAAGCCCAGTCGAAACGTGGTGTGTTGACGTTGAAATACCCGATTGAACACGGTATTGTGACCAATTGGGACGACATGGAAAAGATTTGGCACCACACTTTTTACAATGAGCTTCGAGTGGCTCCGGAAGAACACCCCGTCTTGTTGACGGAAGCGCCCCTGAACCCTAAAGCAAACCGGGAACGTATGACACAAATTATGTTTGAGACGTTTAATGTCCCGGCTATGTATGTGAACATCCAAGCTGTCCTGTCGTTGTACGCATCGGGTCGTACCACGGGTTGTGTGTTGGATTCCGGGGACGGGGTGTCCCATACTGTACCCATTTACGAAGGATACGCGTTACCCCATGCCATTGTGCGTCTGGATCTGGCCGGCCGTGATTTGACCGATTACATGATGAAGATTCTGACGGAACGTGGGTATTCGTTCACCACGACGGCCGAACGAGAAATTGTGCGTGACATTAAGGAGAAACTCACGTACATTGCATTGGACTTTGATCAAGAGATGAAGACTGCTGCTGAATCGTCGGGACTCGAGAAGAGTTACGAATTGCCAGATGGTAATGTCATTGTCATTGGCAATGAACGTTTCCGTACCCCTGAGGTGTTGTTTCAGCCGTCACTCATTGGTAAAGAAGCTTCGGGTATCCATGATTGCACGTTCCAGACCATCATGAAGTGTGACGTTGATATCCGTAAGGATTTGTACTGCAACATTGTCTTGTCGGGTGGTACCACAATGTACCCGGGTGTTGGTGAACGTATGACGAAGGAACTTACGGCTCTTGCCCCGTCTACGATGAAGATTAAAGTGGTTGCTCCACCTGAACGCAAGTACTCGGTGTGGATTGGTGGCTCCATCTTGTCGTCGCTATCGACGTTCCAGCAGATGTGGATCTCGAAGGCCGAGTACGATGAATCGGGCCCGTCGATCGTGCACCGCAAGTGCTTCTAA
>beta tubulin P	tabacina
ATGGACCTGGAGCCCGGCACCATGGACTCAGTTCGTGCTGGTCCCTACGGCCAGCTCTTC
CGCCCCGACAATTTTGTGTTTGGCCAGACAGGTGCCGGTAACAACTGGGCCAAGGGACAC
TACACTGAGGGCGCCGAGCTCATTGATTCAGTTCTGGACGTCGTCCGTAAGGAGGCGGAA
AGTTGTGATTGTTTACAGGGTTTCCAGATCACGCACTCGCTTGGTGGCGGTACCGGCTCC
GGTATGGGAACGCTTCTTATCTCAAAGATCCGAGAAGAGTACCCGGACCGTATCATGTGC
ACGTACTCGGTGTGTCCGTCTCCTAAGGTATCGGACACAGTTGTAGAGCCCTACAATGCT
ACTCTGTCTGTGCATCAGCTTGTTGAGAACGCCGACGAGGTCATGTGCCTGGATAACGAG
GCCTTGTACGACATTTGTTTCCGTACGCTGAAGCTCACCACCCCCACCTATGGTGACCTG
AACCACTTGGTGTGTGCCGCTATGTCGGGCATCACCACTTCCTTACGATTCCCGGGCCAG
CTGAACTCGGACTTGCGAAAGCTGGCCGTGAACCTGATCCCGTTCCCCCGTCTCCACTTC
TTCATGATTGGTTTCGCCCCGCTGACATCACGTGGCTCGCAGCAGTACCGTGCCCTGACG
GTTCCTGAGCTGACACAGCAGCAGTTTGATGCTAAAAACATGATGTGCGCCGCCGACCCT
CGCCACGGCCGCTATTTAACTGCCGCCTGTATGTTTCGCGGACGCATGAGCACGAAGGAG
GTTGATGAGCAAATGCTGAACGTGCAGAACAAGAACTCGTCATACTTTGTCGAGTGGATC
CCTAACAACATCAAGGCTAGTGTGTGTGATATCCCACCCAAGGGTCTGAAGATGAGCACC
ACCTTTATTGGTAACTCGACGGCCATCCAAGAGATGTTCAAGCGTGTATCTGAACAGTTT
ACGGCTATGTTCCGTCGTAAGGCTTTCTTGCACTGGTACACTGGCGAGGGTATGGACGAG
ATGGAGTTCACGGAGGCTGAGTCCAACATGAACGATCTCGTGTCCGAGTATCAGCAATAC
CAAGATGCGACCGCAGAGGAGGAGGGTGAATTTGACGAGGACGAGGAAATGGATGAAATG
ATGTAG
>fumarate hydratase P tabacina
ATGTTATCTGCTGCTGTAGAAAAAGCCGTTGCTACTTCCATCCGTCTGACTGGCAAAGCC
GTGCGTGCTGCCAGCACGTTCCGTGTTGAGACGGACTCGATCGGAGAAGTGAAAGTAGAC
GACTCGAAGTACTGGGGCGCACAGACGCAGCGCAGCCTTGAGAATTTTCCAATTGGTGGT
GCTCGTGAGTGCATGCCCATCCCGGTAATCAAGGCCTTTGGTGTCGTGAAGAAGTGCGCA
GCCAAGTACAATCGAGAGAAGGGGAAACTGGATGCGACAGTTGCAGAAAAGATTATTGCT
GCAGCGGACGACGTCATTGCTGGCAAATTGGACGACCATTTCCCTCTCGTAATCTTTCAG
ACGGGCTCAGGCACTCAATCCAACATGAATACAAATGAGGTCATTAGTAATCGTGCCATT
GAACTGGCTGGTGGTGTGCTCGGTAGTAAGACTCCTGTGCATCCCAATGACCACGTAAAT
ATGGGCCAGTCGTCGAATGACTCGTTCCCCACGGCCATGCATATTGCTGCTGTACAAGAG
GTCCACCGTGTGCTACTCCCTGGACTCCACAAATTGCATGACGCTCTTGACGTTAAGGTG
AAAGAGTTTGACGACATTATCAAGATCGGACGCACCCACACGCAGGACGCGACACCGCTG
ACTCTTGGACAAGAGTTTTCTGGCTATCGTGAGCAGATTGCTATCTCAATCGAGCGTGTA
GAGCGTGTTCTTCCCAACTTGTGCAAGTTAGCACTCGGTGGAACGGCTGTAGGCACGGGA
TTGAATACGTCCAAGGGCTATGACGCTGAGATCGCCAAGCTTATTGCTGAAGAAACCAAG
TTGCCGTTCGTCACCGCCCCCAATAAGTTTGAGGCGCTTGCTGCCCATGATGCCGTCGTG
GAGGCCAGTGGTGTGATGAACACCATTGCCTGCTCCCTCATGAAGATCGCCAACGACATC
CGTTTTCTCGGCTCGGGCCCGCGCAGTGGTCTGGGAGAGCTCACACTACCCGCGAATGAG
CCTGGCTCGTCCATTATGCCTGGGAAGGTGAATCCTACGCAGTGTGAGGCCATCACAATG
GTGTGTGCGCAGGTCATGGGTAACCACGTTGCTGTGACGGTGGGTGGCTCGAACGGCCAT
TTTGAGCTGAACGTTTTCAAGCCCGTAATGATCAGCAACTTGCTGTCCTCAATCCGCCTG
ATTGGTGACAGCTGTAACGCATTTACAGACAACTGCGTGGTAGGCATCGAAGCAAACCGC
GAGAAGATTGACCAGCTGATGAAGAACTCGCTCATGCTCGTCACGGCGCTGAACCCGCAC
ATCGGCTACGACAAAGCTTCCAAGGTGGCTAAGAAGGCGCACCAGGACGGTGCCACCCTA
CGCGAGACCGTCATTGCCCTTGGCTACTTGACTGGTGAGGAATTTGATCGTTTTGTACGC
CCCGAAGAGATGCTTGGCCCTAAGTA
>pyruvate dehydrogenase E1 component subunit beta P tabacina
GCCGCACAGCACTCGCAGTGTTACGCGGCATGGTACGGCAGCGTACCCGGCCTTAAGGTG
GTGGCCCCTTACGACTCGGAGGACGCTCGTGGGTTACTAAAGGCAGCCATTCGTGACCCG
AACCCGGTTGTGGTACTCGAGAATGAGCTGCTGTATGGTGTCTCGTTCCCCGTGTCCAAG
GAAGCACAGAGCAAGGATTTTACGATCGAATTTGGGAAAGCCAAGATCATGAAGTCAGGC
AAAGACGTCACGCTGGTCGCGTTCTCCCGTATGGTGGGTGAGGCTCTGGAGGCTGCTTCT
GTTTTGGCCAAGGACGGTATTGATGCCGAGGTGATCAATCTTCGTTCGATCCGCCCGTTT
GACCGCCAGGCCATTATTGACTCAGTGAAGAAGACCAACCGTATGGTGTCAATTGAGGAG
GGCTGGGGTCAGCACGGTATTGGAGCCGAAATTGCCGGCATCATCATGGAGACGGAAGCC
TTTGACTACCTGGACGCTCCTCTGGAGCGCGTGACGGGAACGGACGTGCCCATGCCATAT
GCTGATAATTTGGAGAAGTTGTGTCTGCCCCAGGTCGAGGATATCATTGCTGCCGCCAAG
CGCACGGTGGCGCGCGACCTCTAA
>pyruvate dehydrogenase E1 component subunit alpha P tabacina
GTCTTGAAGACGGACCGCCTGCATTTGCCGTGACCAATCGCAAGGAGATGATGGACTATT
ATAAAATGATGTACACGATGCGTCGCATGGAGATCACGAACGACAATGAATACAAGGCCC
GGACTATTCGTGGTTTCTGTCACTTGTACGATGGCCAGGAGGCTGTAGCTACTGGCGTGG
AGGCCGCTCTCGACCGCACGGACTCGTGGATCACGTCATACCGTAACCACTGTATCATGC
TCGCTCGTGGAGCTGAAGTGAAGGACATTTTGGCGGAGCTGTTTGGCAAAAAAGACGGCG
CCACGGGCGGCAAGGGTGGCTCCATGCATTTTTACAGTAAGAAAGCCAATTTCTATGGTG
GACAAGGTATCGTCGGTGCCCAAGTGCCTGTTGGAGCGGGTCTGGCATTTGCCAGCAAAT
ACAATCACAATGGCGAGGGCCTTATGCCCTGCGCCATCACCATGTTTGGTGACGGTGCCG
CTAACCAGGGTCAGGTTTTTGAAGCTGCCAACATGGCTGCTCTGTGGAAGCTACCGGTCA
TTTTCTGCATTGAGAACAATCAATACGGTATGGGTACGTCTGTTCAGCGTTCGTCCAACA
ATACGGACTACTACACCATGGGCAACAAGATCCCTGGAATCAAGTGCGATGGTAACGACG
TGCTCGCTGTGCGTGAGTGCACCAAGTTTTTGAAGCAGTGGTGCGGCGAAGGCAAGGGGC
CCATCTTTGTGGAAATGAACACGTACCGTTACCACGGCCACTCCATGTCTGACCCTGGGG
TAACGTACCGTAATCGTGACGAGATCTCGCAGATACGTGCATCGCGTGACCCCATTGAGC
TTGTGAAGAAACGCATGATCGATAGTGAACTTGCTACGGCGGACGAGATCAAGGAAGTGG
AGAAGAAGGTGCGCGCCGAAGTCGTGAAAGCCACTAAGGAAGCCAAGGCCTCGGGCAAGC
CCGATGAGTCATCGGCTTTTGAGGGCGTGTACGCGGACGAAAAGGGAAACAACGAGTACC
CGCCGTTCATCCGTTTCCCCGACTACGCCAAGAGCCTGTACAATGGCAAGCGCCAGTA
>dihydrolipoamide succinyltransferase P tabacina 
GCTGCTGGCTACATCCGAGCGTGCATCTCGTCGCGAAAAGATGAGTCGCATGCGTCTTCG
TACGGCTGAACGTCTGAAAGAATCGCAGAATACGGCGGCGAGTCTTACGACCTTCCAGGA
GGTCGACATGTCGAAACTTATGGGTCTACGTAAGCAGTACAAAGACGCGTTTGAAGCTAA
GCACGGTGTCAAGCTGGGTTTCATGTCGGCTTTTGTCAAGGCTAGTGCCTCAGCGTTGAT
GGARGTTCCCGGTGTAAATGCCATGATTGACGATGAGCACCAGGAGATTGTTTACCGTGA
CTATGTGGATATGAGCGTGGCCGTCTCGACACCTAAGGGTTTGGTGACGCCGGTGCTGAA
AAACGTCGAGTCTATGAGCTTTGCTGATGTAGAAAAAGGATTGGCAGAGCTTGCAGCTCG
TGCACGTGATGGTAAATTGACGCTGGAGGAGATGACMGGTGGCAACTTTACGATCTCGAA
CGGTGGTGTCTTTGGTTCATTGATGGGCACACCAATCATCAATTTGCCGCAGTCGGGTAT
TCTTGGTATGCACGGGACGAAGATGCGCCCCGTAGTTGTGGACGGCGAGGTGGTTGCTCG
TCCCATGATGTACCTTGCRCTAACGTACGACCATCGCCTTGTTGACGGACGTGAGGGTGT
CACGTGTCTTAAAGCTATTGCTGACAAAATTGAGAACCCGGAGCGACTTTTGCTTGACAT
TTGA
>aconitate hydratase P tabacina
TCATCTAGCTGCGGTCTTCCTGTGCCTCTGTCTGTACTGGACCCCAAGGGCAGCCCCACAATTGATCAGA
CTTACGAGAAGATAGAGAAGAATCTTCATACGGTCCGCAAGACCACAGGAAACAAGCCCTTGACGCTTGC
TGAGAAGATCATTTACGGTCACTTGGACGACCCCACTACTCAAGCCAAACGCGGGGAGACTTATCTCAAG
CTGCGTCCAGACCGTGTAGCCATGCAGGATGCGACAGCTCAAATGGCCGTGTTGCAGTTCATTTCATCAG
GTTTGCCCAAGACTGCTGTGCCTACGACGATCCACTGTGACCACTTGATCACGGCTGAAAAGGGTTCAGA
TACTGATCTGGATAGCGCCAAGATCATTAACAAGGAAGTGTATGACTTTTTGTCGTCAGCTGGCGCCAAG
TTTGGCATGGGGTTCTGGAAACCTGGCAGTGGGATCATTCACCAGATTGTTCTGGAAAACTACGCCTTCC
CTGGGGGACTCATGATTGGAACCGACTCGCACACTCCCAATGCTGGTGGATTGGGAATGTGTGCCGTCGG
TGTCGGCGGTGCTGATGCTGTTGATGTGATGGCTGGCATGGCCTGGGAACTGAAAGCTCCTAAAGTCATT
GGTGTGAAACTCAGAGGCAAACTATCGGGCTGGACGTCACCGAAGGATGTAATTCTTAAGGTTGCTGACA
TTTTGTCTGTCAAGGGTGGAACTGGTGCGATTGTAGAGTACTTTGGCCCCGGCGTCGAGTCCATTTCATG
CACGGGTATGGGTACAATCTGTAACATGGGTGCTGAAATCGGTGCCACGTGCTCTACATTCCCTTTCACG
GAGCGCATGGGTGACTACCTGCACTCCACCAAGCGTAGTGGCATTGCCTCGGCTGCTGAGTCATTCCAGG
CTAATTTACGTGCTGATGAGGGCGCTCACTACGACCAAATCCTTGAGATTAACCTTGACGAGCTGAAGCC
GATGCTGAACGGTCCGTTCACGCCTGACCTTGGCCACATTGCTGGTGCCGACATGAAGGAGGCCAGCGAG
AAAAACGGCTGGCCAACAAAGCTGAGCGCCGGTCTGATCGGCTCATGCACGAACTCTAGTTACGAAGACA
TGACTCGCTGCGCTGACCTGGCCAAGCAAGCCAAAGACGCAGGCCTCAAGTTCAAGGTGCCGTACTACGT
GACGCCTGGCTCGGAGCAGG
